# Supplementary material for: Characterization of non-standard viral genomes during arenavirus infections identifies prominent S RNA intergenic region deletions
Source: mBio. 2024 Sep 11;15(10):e01612-24. doi: 10.1128/mbio.01612-24 (PMC11481572; doi:10.1128/mbio.01612-24)
Supplement: Supplemental tables — Tables S1 to S3. [file mbio.01612-24-s0002.xlsx]

## Sheet: Summary
Fig 1. LCMV-Arm, Cellular RNA, 48 hpi
	Paired-End Orientation	Sample Name	Raw Read Count	Avg. Phred Score	S RNA Viral Reads	L RNA Viral Reads	S RNA DelVGs	S RNA 3' cbVGs	S RNA 5' cbVGs	L RNA DelVGs	L RNA 3' cbVGs	L RNA 5' cbVGs
Replicate 1	R1	al1.AATAGACTGC-ACAGCGATCG.H5TJWDSX2_R1	87441396	36.0715	2150634	821998	5386	154	33	593	39	7
	R2	al1.AATAGACTGC-ACAGCGATCG.H5TJWDSX2_R2	87441396	35.764	2136898	817975	4994	152	34	572	41	9
Replicate 2	R1	al2.CGATGACCTC-GCACCAGACT.H5TJWDSX2_R1	66529040	36.1469	2407613	858891	7700	116	29	801	39	0
	R2	al2.CGATGACCTC-GCACCAGACT.H5TJWDSX2_R2	66529040	35.8216	2391643	854178	7342	134	27	814	25	0
Replicate 3	R1	l48_R1	38634155	35.8473	7787822	2074018	30389	3	0	882	0	0
	R2	l48_R2	38634155	34.6952	7499673	2008395	28699	5	3	701	0	3
SFig 1. LCMV-Arm, Cell vs Supernatant RNA, Timecourse
RNA Location	Time Post Infection (hours)	Paired-End Orientation	Sample Name	Raw Read Count	Avg. Phred Score	S RNA Viral Reads	L RNA Viral Reads	S RNA DelVGs	S RNA cbVGs	L RNA DelVGs	L RNA cbVGs
Cellular	12	R1	l12c_R1	41322341	36.1346	489248	66442	408	0	19	0
		R2	l12c_R2	41322341	36.052	485439	65912	330	0	16	0
Supernatant	12	R1	l12s.ATTGTGAAAT-ACTGCATTGC.HLGTMDSXY_R1	44851080	36.0633	84345	49685	191	0	67	0
		R2	l12s.ATTGTGAAAT-ACTGCATTGC.HLGTMDSXY_R2	44851080	35.5138	82095	48649	175	0	59	0
Cellular	24	R1	l24c.CAATTAACAT-ACCGAGATAT.HLGTMDSXY_R1	54187554	36.1518	1263105	354296	2382	0	290	0
		R2	l24c.CAATTAACAT-ACCGAGATAT.HLGTMDSXY_R2	54187554	35.8034	1240944	348994	2063	0	312	0
Supernatant	24	R1	l24s.GACGTCTTAT-ACGGTTCACC.HLGTMDSXY_R1	41129186	35.997	240528	101930	369	0	209	0
		R2	l24s.GACGTCTTAT-ACGGTTCACC.HLGTMDSXY_R2	41129186	35.6328	234834	99917	349	0	265	3
Cellular	48	R1	l48c.ACAGGCGCAT-ACCTCTGCCT.HLGTMDSXY_R1	46810553	36.1559	1643431	761390	3283	0	190	0
		R2	l48c.ACAGGCGCAT-ACCTCTGCCT.HLGTMDSXY_R2	46810553	35.7019	1602839	745861	3023	0	216	0
Supernatant	48	R1	l48s.GTTCCAATAT-ACAATTCTGC.HLGTMDSXY_R1	47306642	36.1806	7155199	3390544	17588	14	8020	41
		R2	l48s.GTTCCAATAT-ACAATTCTGC.HLGTMDSXY_R2	47306642	35.8195	7043653	3354659	14815	28	8501	52
Fig S3. LCMV-Cl13, Supernatant RNA, 48 hpi
	Paired-End Orientation	Sample Name	Raw Read Count	Avg. Phred Score	S RNA Viral Reads	L RNA Viral Reads	S RNA DelVGs	S RNA cbVGs	L RNA DelVGs	L RNA cbVGs
Replicate 1	R1	Cl13L1_R1	19339996	33.707	7102315	7102315	18319	5	6875	30
	R2	Cl13L1_R2	19339996	32.7925	6853617	6853617	18518	15	6255	47
Replicate 2	R1	Cl13L2_R1	27140112	33.5477	6452578	6452578	19839	0	8700	34
	R2	Cl13L2_R2	27140112	31.801	5719975	5719975	21493	0	7267	62
Replicate 3	R1	Cl13L3_R1	29348621	33.7593	7265175	7265175	65716	35	11001	53
	R2	Cl13L3_R2	29348621	32.7756	6979052	6979052	68172	83	10439	91
Fig S4. IVT RNA Sequencing
Paired-End Orientation	Sample Name	Raw Read Count	Avg. Phred Score	Total Viral Reads	S RNA DelVGs	S RNA cbVGs
R1	IVT_NEB_R1	17356427	32.497	7286359	54125	0
R2	IVT_NEB_R2	17356427	31.4561	7270211	26396	0
Fig 4. JUNV-C1 and PARV, Cellular RNA, 48 hpi
Paired-End Orientation	Sample Name	Raw Read Count	Avg. Phred Score	S RNA Viral Reads	L RNA Viral Reads	S RNA DelVGs	S RNA cbVGs	L RNA DelVGs	L RNA cbVGs
R1	JUNV_R1	154736534	33.4412	4446863	1568085	1720	0	4234	53
R2	JUNV_R2	154736534	32.2772	4120182	1464491	3426	0	4389	54
R1	PARV_R1	162016609	33.3934	37544	11707	26	0	3	0
R2	PARV_R2	162016609	32.6667	36252	11370	22	0	3	0
Fig S7. LCMV-LMP vs LCMV-HMP Stocks, Supernatant RNA, 72 hpi
Virus		Paired-End Orientation	Sample Name	Raw Read Count	Avg. Phred Score	S RNA Viral Reads	L RNA Viral Reads	S RNA DelVGs	S RNA cbVGs	L RNA DelVGs	L RNA cbVGs
LCMV-LMP	Replicate 1	R1	ld_R1	26485721	35.9492	12394539	4298604	31214	128	7461	108
		R2	ld_R2	26485721	35.5177	12250247	4265003	19895	294	5855	128
	Replicate 2	R1	ArmL1_R1	29452520	33.6533	16103723	8877395	29906	0	6756	16
		R2	ArmL1_R2	29452520	32.1606	14684116	8086898	27750	52	5541	34
	Replicate 3	R1	ArmL2_R1	29442344	33.7745	16608246	8828262	40962	0	6738	12
		R2	ArmL2_R2	29442344	32.8114	15908768	8481911	38532	26	5997	23
LCMV-HMP	Replicate 1	R1	hd_R1	42431632	36.0655	3160037	1367272	16484	0	862	0
		R2	hd_R2	42431632	35.8529	3133544	1359585	14438	0	887	0
	Replicate 2	R1	ArmH1_R1	44977468	33.6092	2592544	1391111	9409	0	604	0
		R2	ArmH1_R2	44977468	32.8872	2438652	1317648	9706	0	486	0
	Replicate 3	R1	ArmH2_R1	32918222	33.6489	1656916	1020490	3418	0	376	0
		R2	ArmH2_R2	32918222	32.7316	1513783	936198	3668	0	360	3
Mock Samples
Paired-End Orientation	Sample Name	Raw Read Count	Avg. Phred Score	S RNA Viral Reads	L RNA Viral Reads	S RNA DelVGs	S RNA cbVGs	L RNA DelVGs	L RNA cbVGs
R1	m1.CAGCGAATGC-TTAAGCTCGA.H5TJWDSX2_R1	70340374	36.0606	3	2	0	0	0	0
R2	m1.CAGCGAATGC-TTAAGCTCGA.H5TJWDSX2_R2	70340374	35.778	3	2	0	0	0	0
R1	m24c.GTCTACACAT-ACGCCAAGGT.HLGTMDSXY_R1	61107129	36.193	6	0	0	0	0	0
R2	m24c.GTCTACACAT-ACGCCAAGGT.HLGTMDSXY_R2	61107129	35.949	1	0	0	0	0	0
R1	m24s.AGTACTCCAT-ACAACCTGTT.HLGTMDSXY_R1	71307754	35.993	30	11	0	0	0	0
R2	m24s.AGTACTCCAT-ACAACCTGTT.HLGTMDSXY_R2	71307754	35.5702	12	8	0	0	0	0
R1	m2.CCGTTGATAC-ACAAGATGGC.H5TJWDSX2_R1	61360899	36.0576	4	4	0	0	0	0
R2	m2.CCGTTGATAC-ACAAGATGGC.H5TJWDSX2_R2	61360899	35.7866	6	4	0	0	0	0
R1	m48c.CATAGAGTAT-ACTGCCACCA.HLGTMDSXY_R1	52988769	36.159	10	3	0	0	0	0
R2	m48c.CATAGAGTAT-ACTGCCACCA.HLGTMDSXY_R2	52988769	35.768	5	1	0	0	0	0
R1	m48s.GCAATGCAAT-ACGGAACGTT.HLGTMDSXY_R1	16603324	35.981	14	5	0	0	0	0
R2	m48s.GCAATGCAAT-ACGGAACGTT.HLGTMDSXY_R2	16603324	35.8199	7	5	0	0	0	0

## Sheet: S RNA delVGs
S RNA delVGs	5' Junction Point	3' Junction Point	Sample Name	Reads	Norm. Reads		S RNA 3' cbVGs	Break Point	Rejoin Point	Sample Name	Reads	Norm. Reads		S RNA 5' cbVGs	Break Point	Rejoin Point	Sample Name	Reads	Norm. Reads
	155	1449	al1.AATAGACTGC-ACAGCGATCG.H5TJWDSX2_R1	7	3.25485			1339	2740	al1.AATAGACTGC-ACAGCGATCG.H5TJWDSX2_R1	3	1.39494			297	3244	al1.AATAGACTGC-ACAGCGATCG.H5TJWDSX2_R1	7	3.25485
	156	1372	al1.AATAGACTGC-ACAGCGATCG.H5TJWDSX2_R1	10	4.64979			1709	1878	al1.AATAGACTGC-ACAGCGATCG.H5TJWDSX2_R1	4	1.85992			1771	1773	al1.AATAGACTGC-ACAGCGATCG.H5TJWDSX2_R1	3	1.39494
	183	1125	al1.AATAGACTGC-ACAGCGATCG.H5TJWDSX2_R1	4	1.85992			1772	1839	al1.AATAGACTGC-ACAGCGATCG.H5TJWDSX2_R1	6	2.78987			2578	2582	al1.AATAGACTGC-ACAGCGATCG.H5TJWDSX2_R1	3	1.39494
	191	1320	al1.AATAGACTGC-ACAGCGATCG.H5TJWDSX2_R1	4	1.85992			1854	2021	al1.AATAGACTGC-ACAGCGATCG.H5TJWDSX2_R1	3	1.39494			2835	2914	al1.AATAGACTGC-ACAGCGATCG.H5TJWDSX2_R1	5	2.3249
	262	1206	al1.AATAGACTGC-ACAGCGATCG.H5TJWDSX2_R1	6	2.78987			1877	1997	al1.AATAGACTGC-ACAGCGATCG.H5TJWDSX2_R1	3	1.39494			2974	3080	al1.AATAGACTGC-ACAGCGATCG.H5TJWDSX2_R1	10	4.64979
	290	1412	al1.AATAGACTGC-ACAGCGATCG.H5TJWDSX2_R1	3	1.39494			2194	2296	al1.AATAGACTGC-ACAGCGATCG.H5TJWDSX2_R1	3	1.39494			3021	3044	al1.AATAGACTGC-ACAGCGATCG.H5TJWDSX2_R1	5	2.3249
	300	1314	al1.AATAGACTGC-ACAGCGATCG.H5TJWDSX2_R1	3	1.39494			2210	2418	al1.AATAGACTGC-ACAGCGATCG.H5TJWDSX2_R1	4	1.85992			297	3244	al1.AATAGACTGC-ACAGCGATCG.H5TJWDSX2_R2	7	3.27578
	310	1356	al1.AATAGACTGC-ACAGCGATCG.H5TJWDSX2_R1	4	1.85992			2265	2298	al1.AATAGACTGC-ACAGCGATCG.H5TJWDSX2_R1	4	1.85992			1699	3164	al1.AATAGACTGC-ACAGCGATCG.H5TJWDSX2_R2	3	1.4039
	345	1499	al1.AATAGACTGC-ACAGCGATCG.H5TJWDSX2_R1	3	1.39494			2291	2439	al1.AATAGACTGC-ACAGCGATCG.H5TJWDSX2_R1	3	1.39494			2210	2244	al1.AATAGACTGC-ACAGCGATCG.H5TJWDSX2_R2	3	1.4039
	365	917	al1.AATAGACTGC-ACAGCGATCG.H5TJWDSX2_R1	8	3.71983			2314	2362	al1.AATAGACTGC-ACAGCGATCG.H5TJWDSX2_R1	4	1.85992			2255	2360	al1.AATAGACTGC-ACAGCGATCG.H5TJWDSX2_R2	3	1.4039
	377	1442	al1.AATAGACTGC-ACAGCGATCG.H5TJWDSX2_R1	5	2.3249			2455	2540	al1.AATAGACTGC-ACAGCGATCG.H5TJWDSX2_R1	3	1.39494			2360	2427	al1.AATAGACTGC-ACAGCGATCG.H5TJWDSX2_R2	3	1.4039
	446	986	al1.AATAGACTGC-ACAGCGATCG.H5TJWDSX2_R1	4	1.85992			2507	2554	al1.AATAGACTGC-ACAGCGATCG.H5TJWDSX2_R1	3	1.39494			2578	2582	al1.AATAGACTGC-ACAGCGATCG.H5TJWDSX2_R2	4	1.87187
	464	537	al1.AATAGACTGC-ACAGCGATCG.H5TJWDSX2_R1	4	1.85992			2622	2749	al1.AATAGACTGC-ACAGCGATCG.H5TJWDSX2_R1	3	1.39494			2975	3079	al1.AATAGACTGC-ACAGCGATCG.H5TJWDSX2_R2	7	3.27578
	534	1207	al1.AATAGACTGC-ACAGCGATCG.H5TJWDSX2_R1	3	1.39494			2639	2723	al1.AATAGACTGC-ACAGCGATCG.H5TJWDSX2_R1	7	3.25485			3023	3042	al1.AATAGACTGC-ACAGCGATCG.H5TJWDSX2_R2	4	1.87187
	572	723	al1.AATAGACTGC-ACAGCGATCG.H5TJWDSX2_R1	4	1.85992			2684	2842	al1.AATAGACTGC-ACAGCGATCG.H5TJWDSX2_R1	3	1.39494			2284	2322	al2.CGATGACCTC-GCACCAGACT.H5TJWDSX2_R1	3	1.24605
	594	785	al1.AATAGACTGC-ACAGCGATCG.H5TJWDSX2_R1	4	1.85992			2710	2792	al1.AATAGACTGC-ACAGCGATCG.H5TJWDSX2_R1	4	1.85992			2353	2368	al2.CGATGACCTC-GCACCAGACT.H5TJWDSX2_R1	3	1.24605
	637	825	al1.AATAGACTGC-ACAGCGATCG.H5TJWDSX2_R1	4	1.85992			2752	2840	al1.AATAGACTGC-ACAGCGATCG.H5TJWDSX2_R1	5	2.3249			2879	2891	al2.CGATGACCTC-GCACCAGACT.H5TJWDSX2_R1	4	1.6614
	826	927	al1.AATAGACTGC-ACAGCGATCG.H5TJWDSX2_R1	6	2.78987			2816	3047	al1.AATAGACTGC-ACAGCGATCG.H5TJWDSX2_R1	4	1.85992			2978	3076	al2.CGATGACCTC-GCACCAGACT.H5TJWDSX2_R1	7	2.90744
	1000	1006	al1.AATAGACTGC-ACAGCGATCG.H5TJWDSX2_R1	3	1.39494			2851	2922	al1.AATAGACTGC-ACAGCGATCG.H5TJWDSX2_R1	6	2.78987			3022	3043	al2.CGATGACCTC-GCACCAGACT.H5TJWDSX2_R1	9	3.73814
	1425	1622	al1.AATAGACTGC-ACAGCGATCG.H5TJWDSX2_R1	9	4.18481			2852	2926	al1.AATAGACTGC-ACAGCGATCG.H5TJWDSX2_R1	4	1.85992			3094	3131	al2.CGATGACCTC-GCACCAGACT.H5TJWDSX2_R1	3	1.24605
	1499	1537	al1.AATAGACTGC-ACAGCGATCG.H5TJWDSX2_R1	3	1.39494			2875	2905	al1.AATAGACTGC-ACAGCGATCG.H5TJWDSX2_R1	3	1.39494			2577	2583	al2.CGATGACCTC-GCACCAGACT.H5TJWDSX2_R2	3	1.25437
	1528	1615	al1.AATAGACTGC-ACAGCGATCG.H5TJWDSX2_R1	20	9.29958			2888	2915	al1.AATAGACTGC-ACAGCGATCG.H5TJWDSX2_R1	6	2.78987			2879	2891	al2.CGATGACCTC-GCACCAGACT.H5TJWDSX2_R2	7	2.92686
	1544	1613	al1.AATAGACTGC-ACAGCGATCG.H5TJWDSX2_R1	21	9.76456			2924	3053	al1.AATAGACTGC-ACAGCGATCG.H5TJWDSX2_R1	8	3.71983			2980	3074	al2.CGATGACCTC-GCACCAGACT.H5TJWDSX2_R2	6	2.50874
	1556	1618	al1.AATAGACTGC-ACAGCGATCG.H5TJWDSX2_R1	127	59.0524			2992	3188	al1.AATAGACTGC-ACAGCGATCG.H5TJWDSX2_R1	15	6.97469			3020	3045	al2.CGATGACCTC-GCACCAGACT.H5TJWDSX2_R2	8	3.34498
	1563	1616	al1.AATAGACTGC-ACAGCGATCG.H5TJWDSX2_R1	3156	1467.47			2999	3076	al1.AATAGACTGC-ACAGCGATCG.H5TJWDSX2_R1	3	1.39494			3094	3131	al2.CGATGACCTC-GCACCAGACT.H5TJWDSX2_R2	3	1.25437
	1566	1616	al1.AATAGACTGC-ACAGCGATCG.H5TJWDSX2_R1	3	1.39494			3032	3124	al1.AATAGACTGC-ACAGCGATCG.H5TJWDSX2_R1	3	1.39494			1486	2293	l48_R2	3	0.400017
	1573	1614	al1.AATAGACTGC-ACAGCGATCG.H5TJWDSX2_R1	1847	858.817			3084	3267	al1.AATAGACTGC-ACAGCGATCG.H5TJWDSX2_R1	3	1.39494
	1591	1633	al1.AATAGACTGC-ACAGCGATCG.H5TJWDSX2_R1	33	15.3443			3107	3190	al1.AATAGACTGC-ACAGCGATCG.H5TJWDSX2_R1	3	1.39494
	1670	3218	al1.AATAGACTGC-ACAGCGATCG.H5TJWDSX2_R1	3	1.39494			3117	3187	al1.AATAGACTGC-ACAGCGATCG.H5TJWDSX2_R1	7	3.25485
	1696	2808	al1.AATAGACTGC-ACAGCGATCG.H5TJWDSX2_R1	5	2.3249			3135	3224	al1.AATAGACTGC-ACAGCGATCG.H5TJWDSX2_R1	14	6.50971
	1758	3112	al1.AATAGACTGC-ACAGCGATCG.H5TJWDSX2_R1	3	1.39494			3160	3205	al1.AATAGACTGC-ACAGCGATCG.H5TJWDSX2_R1	6	2.78987
	1774	2777	al1.AATAGACTGC-ACAGCGATCG.H5TJWDSX2_R1	5	2.3249			3175	3226	al1.AATAGACTGC-ACAGCGATCG.H5TJWDSX2_R1	4	1.85992
	1775	3089	al1.AATAGACTGC-ACAGCGATCG.H5TJWDSX2_R1	4	1.85992			1756	1855	al1.AATAGACTGC-ACAGCGATCG.H5TJWDSX2_R2	5	2.33984
	1777	2966	al1.AATAGACTGC-ACAGCGATCG.H5TJWDSX2_R1	5	2.3249			1772	1839	al1.AATAGACTGC-ACAGCGATCG.H5TJWDSX2_R2	7	3.27578
	1785	2915	al1.AATAGACTGC-ACAGCGATCG.H5TJWDSX2_R1	6	2.78987			1840	2050	al1.AATAGACTGC-ACAGCGATCG.H5TJWDSX2_R2	3	1.4039
	1788	3096	al1.AATAGACTGC-ACAGCGATCG.H5TJWDSX2_R1	5	2.3249			1878	1996	al1.AATAGACTGC-ACAGCGATCG.H5TJWDSX2_R2	3	1.4039
	1803	3199	al1.AATAGACTGC-ACAGCGATCG.H5TJWDSX2_R1	5	2.3249			2196	2294	al1.AATAGACTGC-ACAGCGATCG.H5TJWDSX2_R2	4	1.87187
	1807	3127	al1.AATAGACTGC-ACAGCGATCG.H5TJWDSX2_R1	6	2.78987			2266	2297	al1.AATAGACTGC-ACAGCGATCG.H5TJWDSX2_R2	6	2.80781
	1832	3196	al1.AATAGACTGC-ACAGCGATCG.H5TJWDSX2_R1	3	1.39494			2314	2362	al1.AATAGACTGC-ACAGCGATCG.H5TJWDSX2_R2	5	2.33984
	1834	3230	al1.AATAGACTGC-ACAGCGATCG.H5TJWDSX2_R1	3	1.39494			2460	2535	al1.AATAGACTGC-ACAGCGATCG.H5TJWDSX2_R2	7	3.27578
	1849	2997	al1.AATAGACTGC-ACAGCGATCG.H5TJWDSX2_R1	5	2.3249			2510	2551	al1.AATAGACTGC-ACAGCGATCG.H5TJWDSX2_R2	3	1.4039
	1870	2664	al1.AATAGACTGC-ACAGCGATCG.H5TJWDSX2_R1	5	2.3249			2622	2749	al1.AATAGACTGC-ACAGCGATCG.H5TJWDSX2_R2	3	1.4039
	1893	2899	al1.AATAGACTGC-ACAGCGATCG.H5TJWDSX2_R1	3	1.39494			2639	2723	al1.AATAGACTGC-ACAGCGATCG.H5TJWDSX2_R2	7	3.27578
	1911	3034	al1.AATAGACTGC-ACAGCGATCG.H5TJWDSX2_R1	5	2.3249			2653	2716	al1.AATAGACTGC-ACAGCGATCG.H5TJWDSX2_R2	3	1.4039
	1943	2893	al1.AATAGACTGC-ACAGCGATCG.H5TJWDSX2_R1	3	1.39494			2657	2707	al1.AATAGACTGC-ACAGCGATCG.H5TJWDSX2_R2	4	1.87187
	1976	2978	al1.AATAGACTGC-ACAGCGATCG.H5TJWDSX2_R1	4	1.85992			2684	2842	al1.AATAGACTGC-ACAGCGATCG.H5TJWDSX2_R2	3	1.4039
	155	1449	al1.AATAGACTGC-ACAGCGATCG.H5TJWDSX2_R2	4	1.87187			2717	2745	al1.AATAGACTGC-ACAGCGATCG.H5TJWDSX2_R2	3	1.4039
	156	1372	al1.AATAGACTGC-ACAGCGATCG.H5TJWDSX2_R2	8	3.74374			2752	2840	al1.AATAGACTGC-ACAGCGATCG.H5TJWDSX2_R2	5	2.33984
	181	1123	al1.AATAGACTGC-ACAGCGATCG.H5TJWDSX2_R2	4	1.87187			2816	3047	al1.AATAGACTGC-ACAGCGATCG.H5TJWDSX2_R2	12	5.61562
	191	1320	al1.AATAGACTGC-ACAGCGATCG.H5TJWDSX2_R2	6	2.80781			2851	2922	al1.AATAGACTGC-ACAGCGATCG.H5TJWDSX2_R2	3	1.4039
	215	1351	al1.AATAGACTGC-ACAGCGATCG.H5TJWDSX2_R2	4	1.87187			2852	2926	al1.AATAGACTGC-ACAGCGATCG.H5TJWDSX2_R2	8	3.74374
	262	1206	al1.AATAGACTGC-ACAGCGATCG.H5TJWDSX2_R2	9	4.21171			2896	2907	al1.AATAGACTGC-ACAGCGATCG.H5TJWDSX2_R2	5	2.33984
	278	412	al1.AATAGACTGC-ACAGCGATCG.H5TJWDSX2_R2	3	1.4039			2924	3053	al1.AATAGACTGC-ACAGCGATCG.H5TJWDSX2_R2	6	2.80781
	310	1356	al1.AATAGACTGC-ACAGCGATCG.H5TJWDSX2_R2	3	1.4039			2992	3188	al1.AATAGACTGC-ACAGCGATCG.H5TJWDSX2_R2	7	3.27578
	365	917	al1.AATAGACTGC-ACAGCGATCG.H5TJWDSX2_R2	5	2.33984			2998	3077	al1.AATAGACTGC-ACAGCGATCG.H5TJWDSX2_R2	3	1.4039
	407	662	al1.AATAGACTGC-ACAGCGATCG.H5TJWDSX2_R2	3	1.4039			3010	3124	al1.AATAGACTGC-ACAGCGATCG.H5TJWDSX2_R2	4	1.87187
	431	1242	al1.AATAGACTGC-ACAGCGATCG.H5TJWDSX2_R2	3	1.4039			3087	3143	al1.AATAGACTGC-ACAGCGATCG.H5TJWDSX2_R2	3	1.4039
	446	986	al1.AATAGACTGC-ACAGCGATCG.H5TJWDSX2_R2	3	1.4039			3107	3190	al1.AATAGACTGC-ACAGCGATCG.H5TJWDSX2_R2	6	2.80781
	464	537	al1.AATAGACTGC-ACAGCGATCG.H5TJWDSX2_R2	6	2.80781			3119	3185	al1.AATAGACTGC-ACAGCGATCG.H5TJWDSX2_R2	5	2.33984
	534	1207	al1.AATAGACTGC-ACAGCGATCG.H5TJWDSX2_R2	5	2.33984			3135	3224	al1.AATAGACTGC-ACAGCGATCG.H5TJWDSX2_R2	15	7.01952
	594	785	al1.AATAGACTGC-ACAGCGATCG.H5TJWDSX2_R2	4	1.87187			3172	3229	al1.AATAGACTGC-ACAGCGATCG.H5TJWDSX2_R2	4	1.87187
	826	927	al1.AATAGACTGC-ACAGCGATCG.H5TJWDSX2_R2	5	2.33984			1668	1724	al2.CGATGACCTC-GCACCAGACT.H5TJWDSX2_R1	3	1.24605
	1016	2865	al1.AATAGACTGC-ACAGCGATCG.H5TJWDSX2_R2	3	1.4039			1757	1854	al2.CGATGACCTC-GCACCAGACT.H5TJWDSX2_R1	3	1.24605
	1187	1406	al1.AATAGACTGC-ACAGCGATCG.H5TJWDSX2_R2	3	1.4039			1772	1839	al2.CGATGACCTC-GCACCAGACT.H5TJWDSX2_R1	10	4.15349
	1339	1403	al1.AATAGACTGC-ACAGCGATCG.H5TJWDSX2_R2	7	3.27578			2198	2292	al2.CGATGACCTC-GCACCAGACT.H5TJWDSX2_R1	4	1.6614
	1423	1620	al1.AATAGACTGC-ACAGCGATCG.H5TJWDSX2_R2	3	1.4039			2312	2364	al2.CGATGACCTC-GCACCAGACT.H5TJWDSX2_R1	3	1.24605
	1528	1615	al1.AATAGACTGC-ACAGCGATCG.H5TJWDSX2_R2	16	7.48749			2461	2534	al2.CGATGACCTC-GCACCAGACT.H5TJWDSX2_R1	4	1.6614
	1544	1613	al1.AATAGACTGC-ACAGCGATCG.H5TJWDSX2_R2	28	13.1031			2618	2740	al2.CGATGACCTC-GCACCAGACT.H5TJWDSX2_R1	4	1.6614
	1556	1618	al1.AATAGACTGC-ACAGCGATCG.H5TJWDSX2_R2	107	50.0726			2640	2722	al2.CGATGACCTC-GCACCAGACT.H5TJWDSX2_R1	7	2.90744
	1563	1616	al1.AATAGACTGC-ACAGCGATCG.H5TJWDSX2_R2	2939	1375.36			2652	2712	al2.CGATGACCTC-GCACCAGACT.H5TJWDSX2_R1	6	2.49209
	1572	1613	al1.AATAGACTGC-ACAGCGATCG.H5TJWDSX2_R2	1733	810.989			2657	2712	al2.CGATGACCTC-GCACCAGACT.H5TJWDSX2_R1	3	1.24605
	1591	1633	al1.AATAGACTGC-ACAGCGATCG.H5TJWDSX2_R2	21	9.82733			2709	2793	al2.CGATGACCTC-GCACCAGACT.H5TJWDSX2_R1	3	1.24605
	1671	3219	al1.AATAGACTGC-ACAGCGATCG.H5TJWDSX2_R2	4	1.87187			2731	2812	al2.CGATGACCTC-GCACCAGACT.H5TJWDSX2_R1	3	1.24605
	1696	2808	al1.AATAGACTGC-ACAGCGATCG.H5TJWDSX2_R2	5	2.33984			2751	2841	al2.CGATGACCTC-GCACCAGACT.H5TJWDSX2_R1	5	2.07675
	1744	3147	al1.AATAGACTGC-ACAGCGATCG.H5TJWDSX2_R2	3	1.4039			2775	2872	al2.CGATGACCTC-GCACCAGACT.H5TJWDSX2_R1	4	1.6614
	1774	2777	al1.AATAGACTGC-ACAGCGATCG.H5TJWDSX2_R2	4	1.87187			2815	3048	al2.CGATGACCTC-GCACCAGACT.H5TJWDSX2_R1	3	1.24605
	1775	3089	al1.AATAGACTGC-ACAGCGATCG.H5TJWDSX2_R2	3	1.4039			2888	2915	al2.CGATGACCTC-GCACCAGACT.H5TJWDSX2_R1	7	2.90744
	1784	2914	al1.AATAGACTGC-ACAGCGATCG.H5TJWDSX2_R2	8	3.74374			2992	3188	al2.CGATGACCTC-GCACCAGACT.H5TJWDSX2_R1	7	2.90744
	1788	3096	al1.AATAGACTGC-ACAGCGATCG.H5TJWDSX2_R2	4	1.87187			3004	3175	al2.CGATGACCTC-GCACCAGACT.H5TJWDSX2_R1	3	1.24605
	1803	2595	al1.AATAGACTGC-ACAGCGATCG.H5TJWDSX2_R2	4	1.87187			3017	3138	al2.CGATGACCTC-GCACCAGACT.H5TJWDSX2_R1	4	1.6614
	1803	3199	al1.AATAGACTGC-ACAGCGATCG.H5TJWDSX2_R2	4	1.87187			3043	3208	al2.CGATGACCTC-GCACCAGACT.H5TJWDSX2_R1	3	1.24605
	1833	2455	al1.AATAGACTGC-ACAGCGATCG.H5TJWDSX2_R2	3	1.4039			3088	3142	al2.CGATGACCTC-GCACCAGACT.H5TJWDSX2_R1	3	1.24605
	1842	2905	al1.AATAGACTGC-ACAGCGATCG.H5TJWDSX2_R2	3	1.4039			3135	3224	al2.CGATGACCTC-GCACCAGACT.H5TJWDSX2_R1	15	6.23024
	1870	2664	al1.AATAGACTGC-ACAGCGATCG.H5TJWDSX2_R2	5	2.33984			3151	3202	al2.CGATGACCTC-GCACCAGACT.H5TJWDSX2_R1	4	1.6614
	1911	3034	al1.AATAGACTGC-ACAGCGATCG.H5TJWDSX2_R2	5	2.33984			3195	3273	al2.CGATGACCTC-GCACCAGACT.H5TJWDSX2_R1	5	2.07675
	2799	3154	al1.AATAGACTGC-ACAGCGATCG.H5TJWDSX2_R2	4	1.87187			1668	1724	al2.CGATGACCTC-GCACCAGACT.H5TJWDSX2_R2	3	1.25437
	145	1482	al2.CGATGACCTC-GCACCAGACT.H5TJWDSX2_R1	5	2.07675			1772	1839	al2.CGATGACCTC-GCACCAGACT.H5TJWDSX2_R2	10	4.18123
	146	443	al2.CGATGACCTC-GCACCAGACT.H5TJWDSX2_R1	5	2.07675			1851	2024	al2.CGATGACCTC-GCACCAGACT.H5TJWDSX2_R2	3	1.25437
	146	1362	al2.CGATGACCTC-GCACCAGACT.H5TJWDSX2_R1	5	2.07675			1879	1995	al2.CGATGACCTC-GCACCAGACT.H5TJWDSX2_R2	3	1.25437
	151	469	al2.CGATGACCTC-GCACCAGACT.H5TJWDSX2_R1	3	1.24605			2197	2293	al2.CGATGACCTC-GCACCAGACT.H5TJWDSX2_R2	6	2.50874
	155	318	al2.CGATGACCTC-GCACCAGACT.H5TJWDSX2_R1	5	2.07675			2314	2362	al2.CGATGACCTC-GCACCAGACT.H5TJWDSX2_R2	4	1.67249
	155	1449	al2.CGATGACCTC-GCACCAGACT.H5TJWDSX2_R1	12	4.98419			2320	2354	al2.CGATGACCTC-GCACCAGACT.H5TJWDSX2_R2	3	1.25437
	156	1370	al2.CGATGACCTC-GCACCAGACT.H5TJWDSX2_R1	4	1.6614			2461	2534	al2.CGATGACCTC-GCACCAGACT.H5TJWDSX2_R2	7	2.92686
	160	1384	al2.CGATGACCTC-GCACCAGACT.H5TJWDSX2_R1	7	2.90744			2563	2576	al2.CGATGACCTC-GCACCAGACT.H5TJWDSX2_R2	5	2.09061
	183	1264	al2.CGATGACCTC-GCACCAGACT.H5TJWDSX2_R1	5	2.07675			2639	2723	al2.CGATGACCTC-GCACCAGACT.H5TJWDSX2_R2	6	2.50874
	205	1015	al2.CGATGACCTC-GCACCAGACT.H5TJWDSX2_R1	3	1.24605			2656	2713	al2.CGATGACCTC-GCACCAGACT.H5TJWDSX2_R2	3	1.25437
	274	1359	al2.CGATGACCTC-GCACCAGACT.H5TJWDSX2_R1	4	1.6614			2657	2707	al2.CGATGACCTC-GCACCAGACT.H5TJWDSX2_R2	4	1.67249
	278	312	al2.CGATGACCTC-GCACCAGACT.H5TJWDSX2_R1	3	1.24605			2715	2787	al2.CGATGACCTC-GCACCAGACT.H5TJWDSX2_R2	4	1.67249
	290	369	al2.CGATGACCTC-GCACCAGACT.H5TJWDSX2_R1	5	2.07675			2751	2841	al2.CGATGACCTC-GCACCAGACT.H5TJWDSX2_R2	3	1.25437
	319	1148	al2.CGATGACCTC-GCACCAGACT.H5TJWDSX2_R1	4	1.6614			2773	2874	al2.CGATGACCTC-GCACCAGACT.H5TJWDSX2_R2	3	1.25437
	345	592	al2.CGATGACCTC-GCACCAGACT.H5TJWDSX2_R1	3	1.24605			2816	3047	al2.CGATGACCTC-GCACCAGACT.H5TJWDSX2_R2	6	2.50874
	378	1182	al2.CGATGACCTC-GCACCAGACT.H5TJWDSX2_R1	3	1.24605			2852	2921	al2.CGATGACCTC-GCACCAGACT.H5TJWDSX2_R2	5	2.09061
	397	1195	al2.CGATGACCTC-GCACCAGACT.H5TJWDSX2_R1	10	4.15349			2896	2907	al2.CGATGACCTC-GCACCAGACT.H5TJWDSX2_R2	3	1.25437
	406	1212	al2.CGATGACCTC-GCACCAGACT.H5TJWDSX2_R1	3	1.24605			2967	3006	al2.CGATGACCTC-GCACCAGACT.H5TJWDSX2_R2	3	1.25437
	417	1485	al2.CGATGACCTC-GCACCAGACT.H5TJWDSX2_R1	3	1.24605			2992	3188	al2.CGATGACCTC-GCACCAGACT.H5TJWDSX2_R2	4	1.67249
	480	498	al2.CGATGACCTC-GCACCAGACT.H5TJWDSX2_R1	4	1.6614			3017	3138	al2.CGATGACCTC-GCACCAGACT.H5TJWDSX2_R2	3	1.25437
	497	690	al2.CGATGACCTC-GCACCAGACT.H5TJWDSX2_R1	3	1.24605			3043	3208	al2.CGATGACCTC-GCACCAGACT.H5TJWDSX2_R2	5	2.09061
	534	784	al2.CGATGACCTC-GCACCAGACT.H5TJWDSX2_R1	3	1.24605			3084	3267	al2.CGATGACCTC-GCACCAGACT.H5TJWDSX2_R2	9	3.7631
	587	753	al2.CGATGACCTC-GCACCAGACT.H5TJWDSX2_R1	3	1.24605			3103	3194	al2.CGATGACCTC-GCACCAGACT.H5TJWDSX2_R2	4	1.67249
	594	646	al2.CGATGACCTC-GCACCAGACT.H5TJWDSX2_R1	9	3.73814			3117	3187	al2.CGATGACCTC-GCACCAGACT.H5TJWDSX2_R2	4	1.67249
	637	1046	al2.CGATGACCTC-GCACCAGACT.H5TJWDSX2_R1	4	1.6614			3135	3224	al2.CGATGACCTC-GCACCAGACT.H5TJWDSX2_R2	12	5.01747
	735	824	al2.CGATGACCTC-GCACCAGACT.H5TJWDSX2_R1	4	1.6614			3151	3202	al2.CGATGACCTC-GCACCAGACT.H5TJWDSX2_R2	3	1.25437
	756	1483	al2.CGATGACCTC-GCACCAGACT.H5TJWDSX2_R1	13	5.39954			3195	3273	al2.CGATGACCTC-GCACCAGACT.H5TJWDSX2_R2	6	2.50874
	863	1137	al2.CGATGACCTC-GCACCAGACT.H5TJWDSX2_R1	5	2.07675			1792	2446	l48_R1	3	0.385217
	1001	1007	al2.CGATGACCTC-GCACCAGACT.H5TJWDSX2_R1	3	1.24605			2319	2355	l48_R2	5	0.666696
	1046	1404	al2.CGATGACCTC-GCACCAGACT.H5TJWDSX2_R1	5	2.07675			1045	2888	l48s.GTTCCAATAT-ACAATTCTGC.HLGTMDSXY_R1	3	0.419276
	1382	1444	al2.CGATGACCTC-GCACCAGACT.H5TJWDSX2_R1	5	2.07675			1972	2465	l48s.GTTCCAATAT-ACAATTCTGC.HLGTMDSXY_R1	3	0.419276
	1426	1623	al2.CGATGACCTC-GCACCAGACT.H5TJWDSX2_R1	15	6.23024			2320	2354	l48s.GTTCCAATAT-ACAATTCTGC.HLGTMDSXY_R1	5	0.698793
	1444	1919	al2.CGATGACCTC-GCACCAGACT.H5TJWDSX2_R1	3	1.24605			3120	3184	l48s.GTTCCAATAT-ACAATTCTGC.HLGTMDSXY_R1	3	0.419276
	1528	1615	al2.CGATGACCTC-GCACCAGACT.H5TJWDSX2_R1	12	4.98419			2320	2354	l48s.GTTCCAATAT-ACAATTCTGC.HLGTMDSXY_R2	25	3.54929
	1544	1613	al2.CGATGACCTC-GCACCAGACT.H5TJWDSX2_R1	44	18.2754			3119	3185	l48s.GTTCCAATAT-ACAATTCTGC.HLGTMDSXY_R2	3	0.425915
	1556	1618	al2.CGATGACCTC-GCACCAGACT.H5TJWDSX2_R1	296	122.943			943	2883	ld_R1	3	0.242042
	1563	1614	al2.CGATGACCTC-GCACCAGACT.H5TJWDSX2_R1	3	1.24605			1179	2559	ld_R1	3	0.242042
	1563	1616	al2.CGATGACCTC-GCACCAGACT.H5TJWDSX2_R1	4397	1826.29			1613	2346	ld_R1	19	1.53293
	1571	1612	al2.CGATGACCTC-GCACCAGACT.H5TJWDSX2_R1	2604	1081.57			1616	3041	ld_R1	4	0.322723
	1591	1633	al2.CGATGACCTC-GCACCAGACT.H5TJWDSX2_R1	32	13.2912			1683	2972	ld_R1	3	0.242042
	1648	3161	al2.CGATGACCTC-GCACCAGACT.H5TJWDSX2_R1	16	6.64559			1923	1938	ld_R1	3	0.242042
	1661	3202	al2.CGATGACCTC-GCACCAGACT.H5TJWDSX2_R1	3	1.24605			1997	2170	ld_R1	5	0.403403
	1666	2989	al2.CGATGACCTC-GCACCAGACT.H5TJWDSX2_R1	3	1.24605			2015	2298	ld_R1	4	0.322723
	1672	3037	al2.CGATGACCTC-GCACCAGACT.H5TJWDSX2_R1	5	2.07675			2059	2685	ld_R1	3	0.242042
	1674	2992	al2.CGATGACCTC-GCACCAGACT.H5TJWDSX2_R1	5	2.07675			2236	2272	ld_R1	4	0.322723
	1680	3032	al2.CGATGACCTC-GCACCAGACT.H5TJWDSX2_R1	6	2.49209			2259	2304	ld_R1	3	0.242042
	1745	3074	al2.CGATGACCTC-GCACCAGACT.H5TJWDSX2_R1	4	1.6614			2380	2412	ld_R1	4	0.322723
	1761	3182	al2.CGATGACCTC-GCACCAGACT.H5TJWDSX2_R1	3	1.24605			2391	2670	ld_R1	4	0.322723
	1779	2465	al2.CGATGACCTC-GCACCAGACT.H5TJWDSX2_R1	3	1.24605			2417	2452	ld_R1	3	0.242042
	1787	3132	al2.CGATGACCTC-GCACCAGACT.H5TJWDSX2_R1	3	1.24605			2451	2964	ld_R1	8	0.645446
	1794	2813	al2.CGATGACCTC-GCACCAGACT.H5TJWDSX2_R1	10	4.15349			2488	2751	ld_R1	4	0.322723
	1798	3071	al2.CGATGACCTC-GCACCAGACT.H5TJWDSX2_R1	9	3.73814			2559	2580	ld_R1	11	0.887488
	1803	3199	al2.CGATGACCTC-GCACCAGACT.H5TJWDSX2_R1	5	2.07675			2568	2577	ld_R1	3	0.242042
	1816	2915	al2.CGATGACCTC-GCACCAGACT.H5TJWDSX2_R1	3	1.24605			2585	2915	ld_R1	6	0.484084
	1878	2815	al2.CGATGACCTC-GCACCAGACT.H5TJWDSX2_R1	19	7.89163			2780	2869	ld_R1	3	0.242042
	1883	2835	al2.CGATGACCTC-GCACCAGACT.H5TJWDSX2_R1	4	1.6614			3057	3091	ld_R1	19	1.53293
	1884	3166	al2.CGATGACCTC-GCACCAGACT.H5TJWDSX2_R1	4	1.6614			3110	3205	ld_R1	3	0.242042
	1894	3067	al2.CGATGACCTC-GCACCAGACT.H5TJWDSX2_R1	9	3.73814			3160	3205	ld_R1	6	0.484084
	1911	3034	al2.CGATGACCTC-GCACCAGACT.H5TJWDSX2_R1	3	1.24605			381	3102	ld_R2	3	0.244893
	1942	2814	al2.CGATGACCTC-GCACCAGACT.H5TJWDSX2_R1	7	2.90744			692	3152	ld_R2	3	0.244893
	2021	2853	al2.CGATGACCTC-GCACCAGACT.H5TJWDSX2_R1	6	2.49209			1129	2942	ld_R2	5	0.408155
	2023	2918	al2.CGATGACCTC-GCACCAGACT.H5TJWDSX2_R1	4	1.6614			1138	2293	ld_R2	3	0.244893
	2230	2942	al2.CGATGACCTC-GCACCAGACT.H5TJWDSX2_R1	4	1.6614			1179	2559	ld_R2	4	0.326524
	2361	2770	al2.CGATGACCTC-GCACCAGACT.H5TJWDSX2_R1	3	1.24605			1464	2696	ld_R2	3	0.244893
	145	1482	al2.CGATGACCTC-GCACCAGACT.H5TJWDSX2_R2	4	1.67249			1543	2599	ld_R2	5	0.408155
	146	443	al2.CGATGACCTC-GCACCAGACT.H5TJWDSX2_R2	4	1.67249			1611	2350	ld_R2	3	0.244893
	146	1362	al2.CGATGACCTC-GCACCAGACT.H5TJWDSX2_R2	3	1.25437			1612	2145	ld_R2	3	0.244893
	151	469	al2.CGATGACCTC-GCACCAGACT.H5TJWDSX2_R2	3	1.25437			1613	2346	ld_R2	42	3.4285
	154	317	al2.CGATGACCTC-GCACCAGACT.H5TJWDSX2_R2	4	1.67249			1619	3038	ld_R2	6	0.489786
	155	1449	al2.CGATGACCTC-GCACCAGACT.H5TJWDSX2_R2	11	4.59935			1683	2972	ld_R2	3	0.244893
	156	1370	al2.CGATGACCTC-GCACCAGACT.H5TJWDSX2_R2	4	1.67249			1715	1733	ld_R2	3	0.244893
	160	1384	al2.CGATGACCTC-GCACCAGACT.H5TJWDSX2_R2	5	2.09061			1772	1839	ld_R2	7	0.571417
	231	272	al2.CGATGACCTC-GCACCAGACT.H5TJWDSX2_R2	3	1.25437			1813	1854	ld_R2	4	0.326524
	274	1359	al2.CGATGACCTC-GCACCAGACT.H5TJWDSX2_R2	3	1.25437			1855	2107	ld_R2	6	0.489786
	278	312	al2.CGATGACCTC-GCACCAGACT.H5TJWDSX2_R2	3	1.25437			1886	1941	ld_R2	4	0.326524
	291	414	al2.CGATGACCTC-GCACCAGACT.H5TJWDSX2_R2	4	1.67249			1910	1926	ld_R2	10	0.81631
	345	592	al2.CGATGACCTC-GCACCAGACT.H5TJWDSX2_R2	3	1.25437			1923	1938	ld_R2	5	0.408155
	379	689	al2.CGATGACCTC-GCACCAGACT.H5TJWDSX2_R2	3	1.25437			1927	1961	ld_R2	3	0.244893
	397	1195	al2.CGATGACCTC-GCACCAGACT.H5TJWDSX2_R2	4	1.67249			1942	2635	ld_R2	3	0.244893
	417	1485	al2.CGATGACCTC-GCACCAGACT.H5TJWDSX2_R2	5	2.09061			1976	2007	ld_R2	3	0.244893
	480	498	al2.CGATGACCTC-GCACCAGACT.H5TJWDSX2_R2	5	2.09061			1990	2138	ld_R2	3	0.244893
	534	784	al2.CGATGACCTC-GCACCAGACT.H5TJWDSX2_R2	3	1.25437			1994	2173	ld_R2	5	0.408155
	587	753	al2.CGATGACCTC-GCACCAGACT.H5TJWDSX2_R2	3	1.25437			2005	2018	ld_R2	5	0.408155
	594	646	al2.CGATGACCTC-GCACCAGACT.H5TJWDSX2_R2	7	2.92686			2015	2298	ld_R2	4	0.326524
	637	1046	al2.CGATGACCTC-GCACCAGACT.H5TJWDSX2_R2	5	2.09061			2052	2097	ld_R2	4	0.326524
	735	824	al2.CGATGACCTC-GCACCAGACT.H5TJWDSX2_R2	4	1.67249			2064	2680	ld_R2	3	0.244893
	756	1483	al2.CGATGACCTC-GCACCAGACT.H5TJWDSX2_R2	12	5.01747			2131	2140	ld_R2	4	0.326524
	863	1137	al2.CGATGACCTC-GCACCAGACT.H5TJWDSX2_R2	4	1.67249			2236	2371	ld_R2	3	0.244893
	1046	1404	al2.CGATGACCTC-GCACCAGACT.H5TJWDSX2_R2	4	1.67249			2237	2271	ld_R2	6	0.489786
	1382	1444	al2.CGATGACCTC-GCACCAGACT.H5TJWDSX2_R2	4	1.67249			2266	2297	ld_R2	5	0.408155
	1426	1623	al2.CGATGACCTC-GCACCAGACT.H5TJWDSX2_R2	13	5.43559			2306	2316	ld_R2	3	0.244893
	1441	1916	al2.CGATGACCTC-GCACCAGACT.H5TJWDSX2_R2	3	1.25437			2320	2354	ld_R2	7	0.571417
	1528	1615	al2.CGATGACCTC-GCACCAGACT.H5TJWDSX2_R2	15	6.27184			2329	2849	ld_R2	4	0.326524
	1544	1613	al2.CGATGACCTC-GCACCAGACT.H5TJWDSX2_R2	49	20.488			2384	2408	ld_R2	5	0.408155
	1556	1618	al2.CGATGACCTC-GCACCAGACT.H5TJWDSX2_R2	289	120.837			2389	2420	ld_R2	3	0.244893
	1563	1616	al2.CGATGACCTC-GCACCAGACT.H5TJWDSX2_R2	4206	1758.62			2390	2671	ld_R2	4	0.326524
	1573	1614	al2.CGATGACCTC-GCACCAGACT.H5TJWDSX2_R2	2483	1038.2			2425	2452	ld_R2	5	0.408155
	1591	1633	al2.CGATGACCTC-GCACCAGACT.H5TJWDSX2_R2	37	15.4705			2435	2463	ld_R2	3	0.244893
	1648	3161	al2.CGATGACCTC-GCACCAGACT.H5TJWDSX2_R2	15	6.27184			2451	2964	ld_R2	6	0.489786
	1661	3202	al2.CGATGACCTC-GCACCAGACT.H5TJWDSX2_R2	3	1.25437			2559	2580	ld_R2	15	1.22447
	1666	2989	al2.CGATGACCTC-GCACCAGACT.H5TJWDSX2_R2	3	1.25437			2566	2579	ld_R2	7	0.571417
	1672	3037	al2.CGATGACCTC-GCACCAGACT.H5TJWDSX2_R2	5	2.09061			2581	2919	ld_R2	3	0.244893
	1745	3074	al2.CGATGACCTC-GCACCAGACT.H5TJWDSX2_R2	3	1.25437			2770	2860	ld_R2	3	0.244893
	1752	2891	al2.CGATGACCTC-GCACCAGACT.H5TJWDSX2_R2	5	2.09061			2780	2869	ld_R2	3	0.244893
	1761	3182	al2.CGATGACCTC-GCACCAGACT.H5TJWDSX2_R2	4	1.67249			2790	2799	ld_R2	3	0.244893
	1786	3131	al2.CGATGACCTC-GCACCAGACT.H5TJWDSX2_R2	5	2.09061			3007	3172	ld_R2	5	0.408155
	1794	2813	al2.CGATGACCTC-GCACCAGACT.H5TJWDSX2_R2	12	5.01747			3026	3253	ld_R2	3	0.244893
	1798	3071	al2.CGATGACCTC-GCACCAGACT.H5TJWDSX2_R2	8	3.34498			3057	3091	ld_R2	30	2.44893
	1803	3199	al2.CGATGACCTC-GCACCAGACT.H5TJWDSX2_R2	3	1.25437			3112	3203	ld_R2	3	0.244893
	1816	2915	al2.CGATGACCTC-GCACCAGACT.H5TJWDSX2_R2	4	1.67249			3160	3205	ld_R2	6	0.489786
	1878	2815	al2.CGATGACCTC-GCACCAGACT.H5TJWDSX2_R2	22	9.1987			205	3250	ArmL1_R2	3	0.204302
	1882	2834	al2.CGATGACCTC-GCACCAGACT.H5TJWDSX2_R2	6	2.50874			904	2534	ArmL1_R2	3	0.204302
	1888	3170	al2.CGATGACCTC-GCACCAGACT.H5TJWDSX2_R2	3	1.25437			981	2894	ArmL1_R2	3	0.204302
	1894	3067	al2.CGATGACCTC-GCACCAGACT.H5TJWDSX2_R2	7	2.92686			1090	3217	ArmL1_R2	3	0.204302
	1942	2814	al2.CGATGACCTC-GCACCAGACT.H5TJWDSX2_R2	5	2.09061			1167	2553	ArmL1_R2	4	0.272403
	2021	2853	al2.CGATGACCTC-GCACCAGACT.H5TJWDSX2_R2	3	1.25437			2116	2193	ArmL1_R2	6	0.408605
	2230	2942	al2.CGATGACCTC-GCACCAGACT.H5TJWDSX2_R2	4	1.67249			2131	2140	ArmL1_R2	11	0.749109
	2565	2572	al2.CGATGACCTC-GCACCAGACT.H5TJWDSX2_R2	3	1.25437			2238	2695	ArmL1_R2	3	0.204302
	2595	2935	al2.CGATGACCTC-GCACCAGACT.H5TJWDSX2_R2	4	1.67249			2319	2355	ArmL1_R2	3	0.204302
	2724	2791	al2.CGATGACCTC-GCACCAGACT.H5TJWDSX2_R2	3	1.25437			2335	3312	ArmL1_R2	4	0.272403
	147	437	hd_R1	3	0.949356			2454	2541	ArmL1_R2	5	0.340504
	154	1356	hd_R1	4	1.26581			2549	3096	ArmL1_R2	4	0.272403
	155	421	hd_R1	3	0.949356			477	3253	ArmL2_R2	3	0.188575
	162	415	hd_R1	4	1.26581			847	3193	ArmL2_R2	4	0.251434
	216	844	hd_R1	4	1.26581			1215	3143	ArmL2_R2	4	0.251434
	279	376	hd_R1	3	0.949356			1339	3156	ArmL2_R2	3	0.188575
	292	402	hd_R1	17	5.37968			1505	2826	ArmL2_R2	3	0.188575
	423	1228	hd_R1	3	0.949356			1710	2733	ArmL2_R2	3	0.188575
	497	681	hd_R1	4	1.26581			2131	2140	ArmL2_R2	3	0.188575
	497	1359	hd_R1	3	0.949356			3235	3248	ArmL2_R2	3	0.188575
	521	1371	hd_R1	8	2.53162			532	3291	Cl13L1_R1	5	0.62484
	783	1405	hd_R1	5	1.58226			532	3291	Cl13L1_R2	5	0.650598
	1528	1615	hd_R1	85	26.8984			1984	2028	Cl13L1_R2	3	0.390359
	1544	1613	hd_R1	148	46.8349			2131	2140	Cl13L1_R2	4	0.520479
	1548	1614	hd_R1	6	1.89871			2425	2452	Cl13L1_R2	3	0.390359
	1556	1618	hd_R1	390	123.416			473	3217	Cl13L3_R1	5	0.498053
	1560	1613	hd_R1	8923	2823.7			1371	2770	Cl13L3_R1	3	0.298832
	1573	1614	hd_R1	6579	2081.94			2131	2140	Cl13L3_R1	14	1.39455
	1591	1633	hd_R1	253	80.0624			3089	3190	Cl13L3_R1	6	0.597664
	1787	3048	hd_R1	7	2.21516			3165	3181	Cl13L3_R1	7	0.697274
	1808	2980	hd_R1	4	1.26581			1369	2772	Cl13L3_R2	3	0.313094
	1832	2781	hd_R1	13	4.11388			2131	2140	Cl13L3_R2	36	3.75713
	2209	3146	hd_R1	6	1.89871			2319	2355	Cl13L3_R2	7	0.730553
	2317	3073	hd_R1	5	1.58226			2411	2458	Cl13L3_R2	4	0.417459
	2418	3063	hd_R1	4	1.26581			2452	2458	Cl13L3_R2	3	0.313094
	147	437	hd_R2	3	0.957382			2690	2852	Cl13L3_R2	8	0.834918
	147	444	hd_R2	3	0.957382			3089	3190	Cl13L3_R2	6	0.626189
	154	1356	hd_R2	4	1.27651			3124	3180	Cl13L3_R2	8	0.834918
	155	1390	hd_R2	3	0.957382			3162	3184	Cl13L3_R2	8	0.834918
	162	409	hd_R2	3	0.957382
	162	415	hd_R2	3	0.957382
	184	399	hd_R2	3	0.957382
	184	1418	hd_R2	3	0.957382
	292	402	hd_R2	20	6.38255
	423	1228	hd_R2	3	0.957382
	498	1360	hd_R2	9	2.87215
	518	1368	hd_R2	11	3.5104
	649	2339	hd_R2	3	0.957382
	783	1405	hd_R2	5	1.59564
	1528	1615	hd_R2	114	36.3805
	1536	1609	hd_R2	6	1.91476
	1544	1613	hd_R2	227	72.4419
	1548	1614	hd_R2	6	1.91476
	1556	1618	hd_R2	318	101.483
	1563	1613	hd_R2	4	1.27651
	1563	1614	hd_R2	3	0.957382
	1563	1616	hd_R2	7879	2514.41
	1571	1612	hd_R2	5512	1759.03
	1571	1614	hd_R2	3	0.957382
	1590	1632	hd_R2	248	79.1436
	1788	3049	hd_R2	11	3.5104
	1808	2980	hd_R2	5	1.59564
	1832	2781	hd_R2	11	3.5104
	2209	3146	hd_R2	4	1.27651
	2317	3073	hd_R2	5	1.59564
	2418	3063	hd_R2	3	0.957382
	3093	3134	hd_R2	3	0.957382
	1556	1618	l12c_R1	12	24.5274
	1563	1616	l12c_R1	216	441.494
	1572	1613	l12c_R1	159	324.989
	1591	1633	l12c_R1	21	42.923
	1556	1618	l12c_R2	8	16.4799
	1563	1616	l12c_R2	180	370.798
	1572	1613	l12c_R2	126	259.559
	1591	1633	l12c_R2	16	32.9599
	1369	1408	l12s.ATTGTGAAAT-ACTGCATTGC.HLGTMDSXY_R1	4	47.4243
	1556	1618	l12s.ATTGTGAAAT-ACTGCATTGC.HLGTMDSXY_R1	6	71.1364
	1563	1616	l12s.ATTGTGAAAT-ACTGCATTGC.HLGTMDSXY_R1	85	1007.77
	1572	1613	l12s.ATTGTGAAAT-ACTGCATTGC.HLGTMDSXY_R1	80	948.485
	1591	1633	l12s.ATTGTGAAAT-ACTGCATTGC.HLGTMDSXY_R1	8	94.8485
	2079	2590	l12s.ATTGTGAAAT-ACTGCATTGC.HLGTMDSXY_R1	3	35.5682
	2158	2585	l12s.ATTGTGAAAT-ACTGCATTGC.HLGTMDSXY_R1	5	59.2803
	1369	1408	l12s.ATTGTGAAAT-ACTGCATTGC.HLGTMDSXY_R2	4	48.724
	1556	1618	l12s.ATTGTGAAAT-ACTGCATTGC.HLGTMDSXY_R2	7	85.2671
	1563	1616	l12s.ATTGTGAAAT-ACTGCATTGC.HLGTMDSXY_R2	93	1132.83
	1572	1613	l12s.ATTGTGAAAT-ACTGCATTGC.HLGTMDSXY_R2	64	779.585
	2079	2590	l12s.ATTGTGAAAT-ACTGCATTGC.HLGTMDSXY_R2	3	36.543
	2158	2585	l12s.ATTGTGAAAT-ACTGCATTGC.HLGTMDSXY_R2	4	48.724
	195	1470	l24c.CAATTAACAT-ACCGAGATAT.HLGTMDSXY_R1	3	2.3751
	575	616	l24c.CAATTAACAT-ACCGAGATAT.HLGTMDSXY_R1	3	2.3751
	594	1283	l24c.CAATTAACAT-ACCGAGATAT.HLGTMDSXY_R1	3	2.3751
	1528	1615	l24c.CAATTAACAT-ACCGAGATAT.HLGTMDSXY_R1	14	11.0838
	1544	1613	l24c.CAATTAACAT-ACCGAGATAT.HLGTMDSXY_R1	11	8.7087
	1556	1618	l24c.CAATTAACAT-ACCGAGATAT.HLGTMDSXY_R1	45	35.6265
	1563	1616	l24c.CAATTAACAT-ACCGAGATAT.HLGTMDSXY_R1	1153	912.83
	1572	1613	l24c.CAATTAACAT-ACCGAGATAT.HLGTMDSXY_R1	1032	817.034
	1591	1633	l24c.CAATTAACAT-ACCGAGATAT.HLGTMDSXY_R1	79	62.5443
	1743	3181	l24c.CAATTAACAT-ACCGAGATAT.HLGTMDSXY_R1	5	3.9585
	1745	3164	l24c.CAATTAACAT-ACCGAGATAT.HLGTMDSXY_R1	4	3.1668
	1767	3023	l24c.CAATTAACAT-ACCGAGATAT.HLGTMDSXY_R1	3	2.3751
	1800	3132	l24c.CAATTAACAT-ACCGAGATAT.HLGTMDSXY_R1	3	2.3751
	1803	3199	l24c.CAATTAACAT-ACCGAGATAT.HLGTMDSXY_R1	3	2.3751
	1834	3230	l24c.CAATTAACAT-ACCGAGATAT.HLGTMDSXY_R1	6	4.7502
	1889	3171	l24c.CAATTAACAT-ACCGAGATAT.HLGTMDSXY_R1	5	3.9585
	1911	3034	l24c.CAATTAACAT-ACCGAGATAT.HLGTMDSXY_R1	4	3.1668
	1980	3188	l24c.CAATTAACAT-ACCGAGATAT.HLGTMDSXY_R1	3	2.3751
	2138	3225	l24c.CAATTAACAT-ACCGAGATAT.HLGTMDSXY_R1	3	2.3751
	194	1469	l24c.CAATTAACAT-ACCGAGATAT.HLGTMDSXY_R2	3	2.41751
	234	2572	l24c.CAATTAACAT-ACCGAGATAT.HLGTMDSXY_R2	3	2.41751
	575	616	l24c.CAATTAACAT-ACCGAGATAT.HLGTMDSXY_R2	3	2.41751
	594	1283	l24c.CAATTAACAT-ACCGAGATAT.HLGTMDSXY_R2	3	2.41751
	1528	1615	l24c.CAATTAACAT-ACCGAGATAT.HLGTMDSXY_R2	19	15.3109
	1544	1613	l24c.CAATTAACAT-ACCGAGATAT.HLGTMDSXY_R2	13	10.4759
	1556	1618	l24c.CAATTAACAT-ACCGAGATAT.HLGTMDSXY_R2	42	33.8452
	1559	1612	l24c.CAATTAACAT-ACCGAGATAT.HLGTMDSXY_R2	1033	832.431
	1572	1613	l24c.CAATTAACAT-ACCGAGATAT.HLGTMDSXY_R2	862	694.632
	1591	1633	l24c.CAATTAACAT-ACCGAGATAT.HLGTMDSXY_R2	62	49.962
	1767	3023	l24c.CAATTAACAT-ACCGAGATAT.HLGTMDSXY_R2	4	3.22335
	1834	3230	l24c.CAATTAACAT-ACCGAGATAT.HLGTMDSXY_R2	4	3.22335
	1911	3034	l24c.CAATTAACAT-ACCGAGATAT.HLGTMDSXY_R2	6	4.83503
	1919	2943	l24c.CAATTAACAT-ACCGAGATAT.HLGTMDSXY_R2	3	2.41751
	2022	2932	l24c.CAATTAACAT-ACCGAGATAT.HLGTMDSXY_R2	3	2.41751
	374	1206	l24s.GACGTCTTAT-ACGGTTCACC.HLGTMDSXY_R1	3	12.4726
	380	1100	l24s.GACGTCTTAT-ACGGTTCACC.HLGTMDSXY_R1	3	12.4726
	1079	1490	l24s.GACGTCTTAT-ACGGTTCACC.HLGTMDSXY_R1	3	12.4726
	1131	1142	l24s.GACGTCTTAT-ACGGTTCACC.HLGTMDSXY_R1	3	12.4726
	1556	1618	l24s.GACGTCTTAT-ACGGTTCACC.HLGTMDSXY_R1	7	29.1026
	1563	1616	l24s.GACGTCTTAT-ACGGTTCACC.HLGTMDSXY_R1	174	723.409
	1572	1613	l24s.GACGTCTTAT-ACGGTTCACC.HLGTMDSXY_R1	163	677.676
	1591	1633	l24s.GACGTCTTAT-ACGGTTCACC.HLGTMDSXY_R1	3	12.4726
	1678	3092	l24s.GACGTCTTAT-ACGGTTCACC.HLGTMDSXY_R1	4	16.6301
	2585	2611	l24s.GACGTCTTAT-ACGGTTCACC.HLGTMDSXY_R1	3	12.4726
	2703	2750	l24s.GACGTCTTAT-ACGGTTCACC.HLGTMDSXY_R1	3	12.4726
	374	1206	l24s.GACGTCTTAT-ACGGTTCACC.HLGTMDSXY_R2	3	12.775
	380	1100	l24s.GACGTCTTAT-ACGGTTCACC.HLGTMDSXY_R2	3	12.775
	1079	1490	l24s.GACGTCTTAT-ACGGTTCACC.HLGTMDSXY_R2	3	12.775
	1527	1614	l24s.GACGTCTTAT-ACGGTTCACC.HLGTMDSXY_R2	4	17.0333
	1556	1618	l24s.GACGTCTTAT-ACGGTTCACC.HLGTMDSXY_R2	9	38.3249
	1563	1616	l24s.GACGTCTTAT-ACGGTTCACC.HLGTMDSXY_R2	153	651.524
	1572	1613	l24s.GACGTCTTAT-ACGGTTCACC.HLGTMDSXY_R2	154	655.782
	1591	1633	l24s.GACGTCTTAT-ACGGTTCACC.HLGTMDSXY_R2	5	21.2916
	1803	3034	l24s.GACGTCTTAT-ACGGTTCACC.HLGTMDSXY_R2	3	12.775
	2585	2611	l24s.GACGTCTTAT-ACGGTTCACC.HLGTMDSXY_R2	3	12.775
	2703	2750	l24s.GACGTCTTAT-ACGGTTCACC.HLGTMDSXY_R2	3	12.775
	3134	3166	l24s.GACGTCTTAT-ACGGTTCACC.HLGTMDSXY_R2	3	12.775
	3141	3226	l24s.GACGTCTTAT-ACGGTTCACC.HLGTMDSXY_R2	3	12.775
	156	402	l48_R1	5	0.642028
	193	1359	l48_R1	3	0.385217
	202	399	l48_R1	8	1.02724
	203	1481	l48_R1	7	0.898839
	222	1276	l48_R1	44	5.64985
	256	262	l48_R1	4	0.513622
	275	2161	l48_R1	3	0.385217
	281	400	l48_R1	3	0.385217
	290	369	l48_R1	3	0.385217
	480	1835	l48_R1	3	0.385217
	509	539	l48_R1	3	0.385217
	544	2607	l48_R1	5	0.642028
	1010	1164	l48_R1	4	0.513622
	1122	1128	l48_R1	3	0.385217
	1261	1409	l48_R1	3	0.385217
	1426	1623	l48_R1	3	0.385217
	1528	1615	l48_R1	173	22.2142
	1536	1609	l48_R1	4	0.513622
	1544	1613	l48_R1	250	32.1014
	1548	1614	l48_R1	7	0.898839
	1550	1609	l48_R1	3	0.385217
	1553	1614	l48_R1	4	0.513622
	1559	1621	l48_R1	569	73.0628
	1561	1614	l48_R1	15750	2022.39
	1562	1619	l48_R1	6	0.770434
	1563	1614	l48_R1	3	0.385217
	1564	1607	l48_R1	3	0.385217
	1568	1627	l48_R1	3	0.385217
	1571	1609	l48_R1	3	0.385217
	1572	1613	l48_R1	12858	1651.04
	1591	1633	l48_R1	566	72.6776
	1596	1640	l48_R1	4	0.513622
	1598	1605	l48_R1	3	0.385217
	1599	1632	l48_R1	10	1.28406
	1613	1619	l48_R1	3	0.385217
	1673	3187	l48_R1	10	1.28406
	1689	2720	l48_R1	13	1.66927
	1693	2867	l48_R1	3	0.385217
	1719	2975	l48_R1	3	0.385217
	1802	2916	l48_R1	5	0.642028
	1819	3056	l48_R1	5	0.642028
	1856	2820	l48_R1	5	0.642028
	1883	2406	l48_R1	4	0.513622
	1893	3166	l48_R1	3	0.385217
	1903	3002	l48_R1	12	1.54087
	146	442	l48_R2	4	0.533357
	146	444	l48_R2	3	0.400017
	156	402	l48_R2	3	0.400017
	202	399	l48_R2	4	0.533357
	203	1481	l48_R2	5	0.666696
	204	2659	l48_R2	3	0.400017
	222	1276	l48_R2	30	4.00017
	256	262	l48_R2	4	0.533357
	273	313	l48_R2	3	0.400017
	275	2161	l48_R2	3	0.400017
	474	1327	l48_R2	4	0.533357
	509	890	l48_R2	3	0.400017
	515	522	l48_R2	4	0.533357
	535	542	l48_R2	3	0.400017
	544	2607	l48_R2	6	0.800035
	1259	1329	l48_R2	3	0.400017
	1426	1623	l48_R2	7	0.933374
	1528	1615	l48_R2	251	33.4681
	1536	1609	l48_R2	4	0.533357
	1544	1613	l48_R2	416	55.4691
	1548	1614	l48_R2	10	1.33339
	1555	1600	l48_R2	5	0.666696
	1555	1607	l48_R2	5	0.666696
	1557	1619	l48_R2	506	67.4696
	1558	1616	l48_R2	3	0.400017
	1561	1614	l48_R2	14809	1974.62
	1562	1617	l48_R2	3	0.400017
	1563	1614	l48_R2	4	0.533357
	1566	1616	l48_R2	4	0.533357
	1568	1616	l48_R2	4	0.533357
	1571	1612	l48_R2	12063	1608.47
	1572	1614	l48_R2	4	0.533357
	1574	1621	l48_R2	3	0.400017
	1578	1621	l48_R2	6	0.800035
	1580	1624	l48_R2	9	1.20005
	1591	1633	l48_R2	442	58.9359
	1599	1632	l48_R2	6	0.800035
	1673	3187	l48_R2	4	0.533357
	1689	2720	l48_R2	7	0.933374
	1693	2867	l48_R2	3	0.400017
	1781	3027	l48_R2	3	0.400017
	1802	2916	l48_R2	4	0.533357
	1819	3056	l48_R2	5	0.666696
	1856	2820	l48_R2	6	0.800035
	1883	2406	l48_R2	7	0.933374
	1903	3002	l48_R2	11	1.46673
	155	1449	l48c.ACAGGCGCAT-ACCTCTGCCT.HLGTMDSXY_R1	4	2.43393
	274	1302	l48c.ACAGGCGCAT-ACCTCTGCCT.HLGTMDSXY_R1	3	1.82545
	299	408	l48c.ACAGGCGCAT-ACCTCTGCCT.HLGTMDSXY_R1	3	1.82545
	750	1231	l48c.ACAGGCGCAT-ACCTCTGCCT.HLGTMDSXY_R1	3	1.82545
	815	1105	l48c.ACAGGCGCAT-ACCTCTGCCT.HLGTMDSXY_R1	3	1.82545
	1528	1615	l48c.ACAGGCGCAT-ACCTCTGCCT.HLGTMDSXY_R1	14	8.51876
	1544	1613	l48c.ACAGGCGCAT-ACCTCTGCCT.HLGTMDSXY_R1	8	4.86786
	1556	1618	l48c.ACAGGCGCAT-ACCTCTGCCT.HLGTMDSXY_R1	59	35.9005
	1560	1613	l48c.ACAGGCGCAT-ACCTCTGCCT.HLGTMDSXY_R1	1721	1047.2
	1572	1613	l48c.ACAGGCGCAT-ACCTCTGCCT.HLGTMDSXY_R1	1353	823.278
	1591	1633	l48c.ACAGGCGCAT-ACCTCTGCCT.HLGTMDSXY_R1	85	51.7211
	1680	3032	l48c.ACAGGCGCAT-ACCTCTGCCT.HLGTMDSXY_R1	3	1.82545
	1727	3002	l48c.ACAGGCGCAT-ACCTCTGCCT.HLGTMDSXY_R1	3	1.82545
	1742	2964	l48c.ACAGGCGCAT-ACCTCTGCCT.HLGTMDSXY_R1	3	1.82545
	1774	3088	l48c.ACAGGCGCAT-ACCTCTGCCT.HLGTMDSXY_R1	5	3.04242
	1803	3199	l48c.ACAGGCGCAT-ACCTCTGCCT.HLGTMDSXY_R1	4	2.43393
	1911	3034	l48c.ACAGGCGCAT-ACCTCTGCCT.HLGTMDSXY_R1	6	3.6509
	1922	3081	l48c.ACAGGCGCAT-ACCTCTGCCT.HLGTMDSXY_R1	3	1.82545
	155	1449	l48c.ACAGGCGCAT-ACCTCTGCCT.HLGTMDSXY_R2	4	2.49557
	155	1525	l48c.ACAGGCGCAT-ACCTCTGCCT.HLGTMDSXY_R2	4	2.49557
	999	1005	l48c.ACAGGCGCAT-ACCTCTGCCT.HLGTMDSXY_R2	3	1.87168
	1311	2701	l48c.ACAGGCGCAT-ACCTCTGCCT.HLGTMDSXY_R2	3	1.87168
	1528	1615	l48c.ACAGGCGCAT-ACCTCTGCCT.HLGTMDSXY_R2	17	10.6062
	1544	1613	l48c.ACAGGCGCAT-ACCTCTGCCT.HLGTMDSXY_R2	15	9.35839
	1556	1618	l48c.ACAGGCGCAT-ACCTCTGCCT.HLGTMDSXY_R2	61	38.0575
	1563	1616	l48c.ACAGGCGCAT-ACCTCTGCCT.HLGTMDSXY_R2	1607	1002.6
	1572	1613	l48c.ACAGGCGCAT-ACCTCTGCCT.HLGTMDSXY_R2	1211	755.534
	1591	1633	l48c.ACAGGCGCAT-ACCTCTGCCT.HLGTMDSXY_R2	67	41.8008
	1727	3002	l48c.ACAGGCGCAT-ACCTCTGCCT.HLGTMDSXY_R2	3	1.87168
	1734	3025	l48c.ACAGGCGCAT-ACCTCTGCCT.HLGTMDSXY_R2	3	1.87168
	1744	3147	l48c.ACAGGCGCAT-ACCTCTGCCT.HLGTMDSXY_R2	3	1.87168
	1775	3089	l48c.ACAGGCGCAT-ACCTCTGCCT.HLGTMDSXY_R2	6	3.74336
	1791	3151	l48c.ACAGGCGCAT-ACCTCTGCCT.HLGTMDSXY_R2	3	1.87168
	1802	3198	l48c.ACAGGCGCAT-ACCTCTGCCT.HLGTMDSXY_R2	3	1.87168
	1911	3034	l48c.ACAGGCGCAT-ACCTCTGCCT.HLGTMDSXY_R2	4	2.49557
	1924	3083	l48c.ACAGGCGCAT-ACCTCTGCCT.HLGTMDSXY_R2	3	1.87168
	2128	3016	l48c.ACAGGCGCAT-ACCTCTGCCT.HLGTMDSXY_R2	3	1.87168
	85	3288	l48s.GTTCCAATAT-ACAATTCTGC.HLGTMDSXY_R1	3	0.419276
	145	1322	l48s.GTTCCAATAT-ACAATTCTGC.HLGTMDSXY_R1	6	0.838551
	146	436	l48s.GTTCCAATAT-ACAATTCTGC.HLGTMDSXY_R1	3	0.419276
	146	443	l48s.GTTCCAATAT-ACAATTCTGC.HLGTMDSXY_R1	4	0.559034
	146	1219	l48s.GTTCCAATAT-ACAATTCTGC.HLGTMDSXY_R1	4	0.559034
	146	1383	l48s.GTTCCAATAT-ACAATTCTGC.HLGTMDSXY_R1	3	0.419276
	149	445	l48s.GTTCCAATAT-ACAATTCTGC.HLGTMDSXY_R1	3	0.419276
	149	1521	l48s.GTTCCAATAT-ACAATTCTGC.HLGTMDSXY_R1	3	0.419276
	155	424	l48s.GTTCCAATAT-ACAATTCTGC.HLGTMDSXY_R1	6	0.838551
	155	698	l48s.GTTCCAATAT-ACAATTCTGC.HLGTMDSXY_R1	7	0.97831
	155	1449	l48s.GTTCCAATAT-ACAATTCTGC.HLGTMDSXY_R1	47	6.56865
	155	1525	l48s.GTTCCAATAT-ACAATTCTGC.HLGTMDSXY_R1	4	0.559034
	156	415	l48s.GTTCCAATAT-ACAATTCTGC.HLGTMDSXY_R1	3	0.419276
	156	1028	l48s.GTTCCAATAT-ACAATTCTGC.HLGTMDSXY_R1	3	0.419276
	156	1372	l48s.GTTCCAATAT-ACAATTCTGC.HLGTMDSXY_R1	5	0.698793
	161	408	l48s.GTTCCAATAT-ACAATTCTGC.HLGTMDSXY_R1	3	0.419276
	161	1107	l48s.GTTCCAATAT-ACAATTCTGC.HLGTMDSXY_R1	4	0.559034
	168	1206	l48s.GTTCCAATAT-ACAATTCTGC.HLGTMDSXY_R1	3	0.419276
	171	399	l48s.GTTCCAATAT-ACAATTCTGC.HLGTMDSXY_R1	3	0.419276
	171	517	l48s.GTTCCAATAT-ACAATTCTGC.HLGTMDSXY_R1	5	0.698793
	173	1534	l48s.GTTCCAATAT-ACAATTCTGC.HLGTMDSXY_R1	7	0.97831
	176	1436	l48s.GTTCCAATAT-ACAATTCTGC.HLGTMDSXY_R1	4	0.559034
	176	1472	l48s.GTTCCAATAT-ACAATTCTGC.HLGTMDSXY_R1	3	0.419276
	177	274	l48s.GTTCCAATAT-ACAATTCTGC.HLGTMDSXY_R1	3	0.419276
	178	1256	l48s.GTTCCAATAT-ACAATTCTGC.HLGTMDSXY_R1	6	0.838551
	184	1307	l48s.GTTCCAATAT-ACAATTCTGC.HLGTMDSXY_R1	4	0.559034
	185	1275	l48s.GTTCCAATAT-ACAATTCTGC.HLGTMDSXY_R1	14	1.95662
	186	810	l48s.GTTCCAATAT-ACAATTCTGC.HLGTMDSXY_R1	3	0.419276
	189	829	l48s.GTTCCAATAT-ACAATTCTGC.HLGTMDSXY_R1	6	0.838551
	189	1481	l48s.GTTCCAATAT-ACAATTCTGC.HLGTMDSXY_R1	3	0.419276
	192	1057	l48s.GTTCCAATAT-ACAATTCTGC.HLGTMDSXY_R1	6	0.838551
	194	1536	l48s.GTTCCAATAT-ACAATTCTGC.HLGTMDSXY_R1	5	0.698793
	203	244	l48s.GTTCCAATAT-ACAATTCTGC.HLGTMDSXY_R1	4	0.559034
	204	1444	l48s.GTTCCAATAT-ACAATTCTGC.HLGTMDSXY_R1	10	1.39759
	206	1208	l48s.GTTCCAATAT-ACAATTCTGC.HLGTMDSXY_R1	5	0.698793
	212	375	l48s.GTTCCAATAT-ACAATTCTGC.HLGTMDSXY_R1	3	0.419276
	212	604	l48s.GTTCCAATAT-ACAATTCTGC.HLGTMDSXY_R1	3	0.419276
	216	1232	l48s.GTTCCAATAT-ACAATTCTGC.HLGTMDSXY_R1	10	1.39759
	217	543	l48s.GTTCCAATAT-ACAATTCTGC.HLGTMDSXY_R1	3	0.419276
	223	1985	l48s.GTTCCAATAT-ACAATTCTGC.HLGTMDSXY_R1	3	0.419276
	245	1407	l48s.GTTCCAATAT-ACAATTCTGC.HLGTMDSXY_R1	3	0.419276
	250	563	l48s.GTTCCAATAT-ACAATTCTGC.HLGTMDSXY_R1	6	0.838551
	253	376	l48s.GTTCCAATAT-ACAATTCTGC.HLGTMDSXY_R1	3	0.419276
	256	3067	l48s.GTTCCAATAT-ACAATTCTGC.HLGTMDSXY_R1	3	0.419276
	259	1276	l48s.GTTCCAATAT-ACAATTCTGC.HLGTMDSXY_R1	5	0.698793
	262	1416	l48s.GTTCCAATAT-ACAATTCTGC.HLGTMDSXY_R1	17	2.37589
	263	1371	l48s.GTTCCAATAT-ACAATTCTGC.HLGTMDSXY_R1	18	2.51565
	267	1305	l48s.GTTCCAATAT-ACAATTCTGC.HLGTMDSXY_R1	4	0.559034
	269	2211	l48s.GTTCCAATAT-ACAATTCTGC.HLGTMDSXY_R1	3	0.419276
	269	2692	l48s.GTTCCAATAT-ACAATTCTGC.HLGTMDSXY_R1	3	0.419276
	273	315	l48s.GTTCCAATAT-ACAATTCTGC.HLGTMDSXY_R1	3	0.419276
	273	414	l48s.GTTCCAATAT-ACAATTCTGC.HLGTMDSXY_R1	3	0.419276
	274	1468	l48s.GTTCCAATAT-ACAATTCTGC.HLGTMDSXY_R1	8	1.11807
	275	410	l48s.GTTCCAATAT-ACAATTCTGC.HLGTMDSXY_R1	3	0.419276
	275	1533	l48s.GTTCCAATAT-ACAATTCTGC.HLGTMDSXY_R1	3	0.419276
	278	1258	l48s.GTTCCAATAT-ACAATTCTGC.HLGTMDSXY_R1	5	0.698793
	280	987	l48s.GTTCCAATAT-ACAATTCTGC.HLGTMDSXY_R1	3	0.419276
	281	1373	l48s.GTTCCAATAT-ACAATTCTGC.HLGTMDSXY_R1	4	0.559034
	289	1797	l48s.GTTCCAATAT-ACAATTCTGC.HLGTMDSXY_R1	7	0.97831
	291	1515	l48s.GTTCCAATAT-ACAATTCTGC.HLGTMDSXY_R1	9	1.25783
	299	376	l48s.GTTCCAATAT-ACAATTCTGC.HLGTMDSXY_R1	3	0.419276
	299	408	l48s.GTTCCAATAT-ACAATTCTGC.HLGTMDSXY_R1	3	0.419276
	306	2090	l48s.GTTCCAATAT-ACAATTCTGC.HLGTMDSXY_R1	3	0.419276
	309	1183	l48s.GTTCCAATAT-ACAATTCTGC.HLGTMDSXY_R1	17	2.37589
	318	1131	l48s.GTTCCAATAT-ACAATTCTGC.HLGTMDSXY_R1	4	0.559034
	321	1371	l48s.GTTCCAATAT-ACAATTCTGC.HLGTMDSXY_R1	5	0.698793
	336	1470	l48s.GTTCCAATAT-ACAATTCTGC.HLGTMDSXY_R1	3	0.419276
	340	1021	l48s.GTTCCAATAT-ACAATTCTGC.HLGTMDSXY_R1	10	1.39759
	355	426	l48s.GTTCCAATAT-ACAATTCTGC.HLGTMDSXY_R1	4	0.559034
	374	418	l48s.GTTCCAATAT-ACAATTCTGC.HLGTMDSXY_R1	3	0.419276
	374	714	l48s.GTTCCAATAT-ACAATTCTGC.HLGTMDSXY_R1	3	0.419276
	374	1258	l48s.GTTCCAATAT-ACAATTCTGC.HLGTMDSXY_R1	23	3.21445
	376	1088	l48s.GTTCCAATAT-ACAATTCTGC.HLGTMDSXY_R1	3	0.419276
	376	1503	l48s.GTTCCAATAT-ACAATTCTGC.HLGTMDSXY_R1	4	0.559034
	377	687	l48s.GTTCCAATAT-ACAATTCTGC.HLGTMDSXY_R1	4	0.559034
	388	633	l48s.GTTCCAATAT-ACAATTCTGC.HLGTMDSXY_R1	3	0.419276
	388	1178	l48s.GTTCCAATAT-ACAATTCTGC.HLGTMDSXY_R1	3	0.419276
	393	1189	l48s.GTTCCAATAT-ACAATTCTGC.HLGTMDSXY_R1	3	0.419276
	396	1230	l48s.GTTCCAATAT-ACAATTCTGC.HLGTMDSXY_R1	3	0.419276
	398	1356	l48s.GTTCCAATAT-ACAATTCTGC.HLGTMDSXY_R1	4	0.559034
	400	1213	l48s.GTTCCAATAT-ACAATTCTGC.HLGTMDSXY_R1	3	0.419276
	401	1190	l48s.GTTCCAATAT-ACAATTCTGC.HLGTMDSXY_R1	3	0.419276
	407	1090	l48s.GTTCCAATAT-ACAATTCTGC.HLGTMDSXY_R1	4	0.559034
	414	1121	l48s.GTTCCAATAT-ACAATTCTGC.HLGTMDSXY_R1	8	1.11807
	417	1485	l48s.GTTCCAATAT-ACAATTCTGC.HLGTMDSXY_R1	5	0.698793
	420	726	l48s.GTTCCAATAT-ACAATTCTGC.HLGTMDSXY_R1	4	0.559034
	429	1526	l48s.GTTCCAATAT-ACAATTCTGC.HLGTMDSXY_R1	4	0.559034
	446	1125	l48s.GTTCCAATAT-ACAATTCTGC.HLGTMDSXY_R1	3	0.419276
	448	1006	l48s.GTTCCAATAT-ACAATTCTGC.HLGTMDSXY_R1	3	0.419276
	448	1372	l48s.GTTCCAATAT-ACAATTCTGC.HLGTMDSXY_R1	3	0.419276
	456	690	l48s.GTTCCAATAT-ACAATTCTGC.HLGTMDSXY_R1	3	0.419276
	456	978	l48s.GTTCCAATAT-ACAATTCTGC.HLGTMDSXY_R1	3	0.419276
	461	1371	l48s.GTTCCAATAT-ACAATTCTGC.HLGTMDSXY_R1	3	0.419276
	461	1410	l48s.GTTCCAATAT-ACAATTCTGC.HLGTMDSXY_R1	3	0.419276
	462	521	l48s.GTTCCAATAT-ACAATTCTGC.HLGTMDSXY_R1	3	0.419276
	463	632	l48s.GTTCCAATAT-ACAATTCTGC.HLGTMDSXY_R1	3	0.419276
	464	703	l48s.GTTCCAATAT-ACAATTCTGC.HLGTMDSXY_R1	5	0.698793
	468	542	l48s.GTTCCAATAT-ACAATTCTGC.HLGTMDSXY_R1	4	0.559034
	468	1456	l48s.GTTCCAATAT-ACAATTCTGC.HLGTMDSXY_R1	9	1.25783
	469	1330	l48s.GTTCCAATAT-ACAATTCTGC.HLGTMDSXY_R1	7	0.97831
	489	550	l48s.GTTCCAATAT-ACAATTCTGC.HLGTMDSXY_R1	3	0.419276
	492	565	l48s.GTTCCAATAT-ACAATTCTGC.HLGTMDSXY_R1	3	0.419276
	497	784	l48s.GTTCCAATAT-ACAATTCTGC.HLGTMDSXY_R1	4	0.559034
	497	1103	l48s.GTTCCAATAT-ACAATTCTGC.HLGTMDSXY_R1	7	0.97831
	499	1400	l48s.GTTCCAATAT-ACAATTCTGC.HLGTMDSXY_R1	11	1.53734
	500	595	l48s.GTTCCAATAT-ACAATTCTGC.HLGTMDSXY_R1	3	0.419276
	500	2301	l48s.GTTCCAATAT-ACAATTCTGC.HLGTMDSXY_R1	3	0.419276
	504	551	l48s.GTTCCAATAT-ACAATTCTGC.HLGTMDSXY_R1	3	0.419276
	505	602	l48s.GTTCCAATAT-ACAATTCTGC.HLGTMDSXY_R1	3	0.419276
	512	577	l48s.GTTCCAATAT-ACAATTCTGC.HLGTMDSXY_R1	3	0.419276
	513	1373	l48s.GTTCCAATAT-ACAATTCTGC.HLGTMDSXY_R1	11	1.53734
	520	2359	l48s.GTTCCAATAT-ACAATTCTGC.HLGTMDSXY_R1	4	0.559034
	520	2845	l48s.GTTCCAATAT-ACAATTCTGC.HLGTMDSXY_R1	3	0.419276
	521	1059	l48s.GTTCCAATAT-ACAATTCTGC.HLGTMDSXY_R1	3	0.419276
	522	686	l48s.GTTCCAATAT-ACAATTCTGC.HLGTMDSXY_R1	4	0.559034
	523	1312	l48s.GTTCCAATAT-ACAATTCTGC.HLGTMDSXY_R1	3	0.419276
	534	1717	l48s.GTTCCAATAT-ACAATTCTGC.HLGTMDSXY_R1	3	0.419276
	535	884	l48s.GTTCCAATAT-ACAATTCTGC.HLGTMDSXY_R1	4	0.559034
	552	663	l48s.GTTCCAATAT-ACAATTCTGC.HLGTMDSXY_R1	3	0.419276
	558	663	l48s.GTTCCAATAT-ACAATTCTGC.HLGTMDSXY_R1	4	0.559034
	562	650	l48s.GTTCCAATAT-ACAATTCTGC.HLGTMDSXY_R1	8	1.11807
	564	603	l48s.GTTCCAATAT-ACAATTCTGC.HLGTMDSXY_R1	5	0.698793
	564	634	l48s.GTTCCAATAT-ACAATTCTGC.HLGTMDSXY_R1	3	0.419276
	569	1402	l48s.GTTCCAATAT-ACAATTCTGC.HLGTMDSXY_R1	5	0.698793
	574	1057	l48s.GTTCCAATAT-ACAATTCTGC.HLGTMDSXY_R1	4	0.559034
	585	1371	l48s.GTTCCAATAT-ACAATTCTGC.HLGTMDSXY_R1	4	0.559034
	592	3175	l48s.GTTCCAATAT-ACAATTCTGC.HLGTMDSXY_R1	4	0.559034
	607	1424	l48s.GTTCCAATAT-ACAATTCTGC.HLGTMDSXY_R1	5	0.698793
	634	828	l48s.GTTCCAATAT-ACAATTCTGC.HLGTMDSXY_R1	3	0.419276
	660	1195	l48s.GTTCCAATAT-ACAATTCTGC.HLGTMDSXY_R1	8	1.11807
	681	1117	l48s.GTTCCAATAT-ACAATTCTGC.HLGTMDSXY_R1	3	0.419276
	707	1183	l48s.GTTCCAATAT-ACAATTCTGC.HLGTMDSXY_R1	4	0.559034
	729	940	l48s.GTTCCAATAT-ACAATTCTGC.HLGTMDSXY_R1	6	0.838551
	738	1372	l48s.GTTCCAATAT-ACAATTCTGC.HLGTMDSXY_R1	5	0.698793
	749	798	l48s.GTTCCAATAT-ACAATTCTGC.HLGTMDSXY_R1	5	0.698793
	749	1549	l48s.GTTCCAATAT-ACAATTCTGC.HLGTMDSXY_R1	10	1.39759
	750	1231	l48s.GTTCCAATAT-ACAATTCTGC.HLGTMDSXY_R1	16	2.23614
	750	1241	l48s.GTTCCAATAT-ACAATTCTGC.HLGTMDSXY_R1	5	0.698793
	764	1534	l48s.GTTCCAATAT-ACAATTCTGC.HLGTMDSXY_R1	3	0.419276
	812	1137	l48s.GTTCCAATAT-ACAATTCTGC.HLGTMDSXY_R1	5	0.698793
	834	1068	l48s.GTTCCAATAT-ACAATTCTGC.HLGTMDSXY_R1	3	0.419276
	854	879	l48s.GTTCCAATAT-ACAATTCTGC.HLGTMDSXY_R1	3	0.419276
	889	926	l48s.GTTCCAATAT-ACAATTCTGC.HLGTMDSXY_R1	3	0.419276
	947	1312	l48s.GTTCCAATAT-ACAATTCTGC.HLGTMDSXY_R1	21	2.93493
	960	1270	l48s.GTTCCAATAT-ACAATTCTGC.HLGTMDSXY_R1	3	0.419276
	970	1303	l48s.GTTCCAATAT-ACAATTCTGC.HLGTMDSXY_R1	4	0.559034
	986	1197	l48s.GTTCCAATAT-ACAATTCTGC.HLGTMDSXY_R1	4	0.559034
	999	1005	l48s.GTTCCAATAT-ACAATTCTGC.HLGTMDSXY_R1	3	0.419276
	1056	1371	l48s.GTTCCAATAT-ACAATTCTGC.HLGTMDSXY_R1	3	0.419276
	1059	1090	l48s.GTTCCAATAT-ACAATTCTGC.HLGTMDSXY_R1	3	0.419276
	1060	1404	l48s.GTTCCAATAT-ACAATTCTGC.HLGTMDSXY_R1	4	0.559034
	1082	1392	l48s.GTTCCAATAT-ACAATTCTGC.HLGTMDSXY_R1	5	0.698793
	1089	1207	l48s.GTTCCAATAT-ACAATTCTGC.HLGTMDSXY_R1	4	0.559034
	1093	1195	l48s.GTTCCAATAT-ACAATTCTGC.HLGTMDSXY_R1	4	0.559034
	1098	1411	l48s.GTTCCAATAT-ACAATTCTGC.HLGTMDSXY_R1	3	0.419276
	1106	1316	l48s.GTTCCAATAT-ACAATTCTGC.HLGTMDSXY_R1	4	0.559034
	1110	1241	l48s.GTTCCAATAT-ACAATTCTGC.HLGTMDSXY_R1	3	0.419276
	1149	1193	l48s.GTTCCAATAT-ACAATTCTGC.HLGTMDSXY_R1	3	0.419276
	1206	3231	l48s.GTTCCAATAT-ACAATTCTGC.HLGTMDSXY_R1	3	0.419276
	1218	1273	l48s.GTTCCAATAT-ACAATTCTGC.HLGTMDSXY_R1	3	0.419276
	1240	1371	l48s.GTTCCAATAT-ACAATTCTGC.HLGTMDSXY_R1	7	0.97831
	1273	1355	l48s.GTTCCAATAT-ACAATTCTGC.HLGTMDSXY_R1	26	3.63372
	1285	2485	l48s.GTTCCAATAT-ACAATTCTGC.HLGTMDSXY_R1	3	0.419276
	1296	1469	l48s.GTTCCAATAT-ACAATTCTGC.HLGTMDSXY_R1	4	0.559034
	1325	1491	l48s.GTTCCAATAT-ACAATTCTGC.HLGTMDSXY_R1	3	0.419276
	1338	1402	l48s.GTTCCAATAT-ACAATTCTGC.HLGTMDSXY_R1	4	0.559034
	1388	1727	l48s.GTTCCAATAT-ACAATTCTGC.HLGTMDSXY_R1	4	0.559034
	1389	1424	l48s.GTTCCAATAT-ACAATTCTGC.HLGTMDSXY_R1	5	0.698793
	1480	1563	l48s.GTTCCAATAT-ACAATTCTGC.HLGTMDSXY_R1	3	0.419276
	1498	1531	l48s.GTTCCAATAT-ACAATTCTGC.HLGTMDSXY_R1	3	0.419276
	1528	1615	l48s.GTTCCAATAT-ACAATTCTGC.HLGTMDSXY_R1	46	6.42889
	1544	1613	l48s.GTTCCAATAT-ACAATTCTGC.HLGTMDSXY_R1	26	3.63372
	1549	1615	l48s.GTTCCAATAT-ACAATTCTGC.HLGTMDSXY_R1	5	0.698793
	1556	1618	l48s.GTTCCAATAT-ACAATTCTGC.HLGTMDSXY_R1	325	45.4215
	1558	1612	l48s.GTTCCAATAT-ACAATTCTGC.HLGTMDSXY_R1	4	0.559034
	1559	1612	l48s.GTTCCAATAT-ACAATTCTGC.HLGTMDSXY_R1	8590	1200.53
	1563	1614	l48s.GTTCCAATAT-ACAATTCTGC.HLGTMDSXY_R1	3	0.419276
	1573	1614	l48s.GTTCCAATAT-ACAATTCTGC.HLGTMDSXY_R1	6677	933.168
	1591	1633	l48s.GTTCCAATAT-ACAATTCTGC.HLGTMDSXY_R1	524	73.2335
	1598	1605	l48s.GTTCCAATAT-ACAATTCTGC.HLGTMDSXY_R1	3	0.419276
	1653	3196	l48s.GTTCCAATAT-ACAATTCTGC.HLGTMDSXY_R1	3	0.419276
	1657	2793	l48s.GTTCCAATAT-ACAATTCTGC.HLGTMDSXY_R1	4	0.559034
	1661	3202	l48s.GTTCCAATAT-ACAATTCTGC.HLGTMDSXY_R1	3	0.419276
	1672	3220	l48s.GTTCCAATAT-ACAATTCTGC.HLGTMDSXY_R1	6	0.838551
	1681	2913	l48s.GTTCCAATAT-ACAATTCTGC.HLGTMDSXY_R1	12	1.6771
	1691	2824	l48s.GTTCCAATAT-ACAATTCTGC.HLGTMDSXY_R1	3	0.419276
	1693	2150	l48s.GTTCCAATAT-ACAATTCTGC.HLGTMDSXY_R1	8	1.11807
	1695	2997	l48s.GTTCCAATAT-ACAATTCTGC.HLGTMDSXY_R1	3	0.419276
	1705	3216	l48s.GTTCCAATAT-ACAATTCTGC.HLGTMDSXY_R1	3	0.419276
	1714	2981	l48s.GTTCCAATAT-ACAATTCTGC.HLGTMDSXY_R1	4	0.559034
	1714	3207	l48s.GTTCCAATAT-ACAATTCTGC.HLGTMDSXY_R1	8	1.11807
	1722	2805	l48s.GTTCCAATAT-ACAATTCTGC.HLGTMDSXY_R1	3	0.419276
	1723	2955	l48s.GTTCCAATAT-ACAATTCTGC.HLGTMDSXY_R1	6	0.838551
	1724	3068	l48s.GTTCCAATAT-ACAATTCTGC.HLGTMDSXY_R1	5	0.698793
	1726	2851	l48s.GTTCCAATAT-ACAATTCTGC.HLGTMDSXY_R1	3	0.419276
	1726	3017	l48s.GTTCCAATAT-ACAATTCTGC.HLGTMDSXY_R1	8	1.11807
	1727	2986	l48s.GTTCCAATAT-ACAATTCTGC.HLGTMDSXY_R1	5	0.698793
	1729	2978	l48s.GTTCCAATAT-ACAATTCTGC.HLGTMDSXY_R1	3	0.419276
	1735	3159	l48s.GTTCCAATAT-ACAATTCTGC.HLGTMDSXY_R1	5	0.698793
	1736	3202	l48s.GTTCCAATAT-ACAATTCTGC.HLGTMDSXY_R1	7	0.97831
	1738	2630	l48s.GTTCCAATAT-ACAATTCTGC.HLGTMDSXY_R1	7	0.97831
	1742	2964	l48s.GTTCCAATAT-ACAATTCTGC.HLGTMDSXY_R1	3	0.419276
	1744	2542	l48s.GTTCCAATAT-ACAATTCTGC.HLGTMDSXY_R1	3	0.419276
	1744	3147	l48s.GTTCCAATAT-ACAATTCTGC.HLGTMDSXY_R1	15	2.09638
	1750	3129	l48s.GTTCCAATAT-ACAATTCTGC.HLGTMDSXY_R1	3	0.419276
	1751	3185	l48s.GTTCCAATAT-ACAATTCTGC.HLGTMDSXY_R1	5	0.698793
	1764	3100	l48s.GTTCCAATAT-ACAATTCTGC.HLGTMDSXY_R1	3	0.419276
	1767	3023	l48s.GTTCCAATAT-ACAATTCTGC.HLGTMDSXY_R1	6	0.838551
	1768	2942	l48s.GTTCCAATAT-ACAATTCTGC.HLGTMDSXY_R1	7	0.97831
	1775	3089	l48s.GTTCCAATAT-ACAATTCTGC.HLGTMDSXY_R1	3	0.419276
	1775	3096	l48s.GTTCCAATAT-ACAATTCTGC.HLGTMDSXY_R1	3	0.419276
	1776	2835	l48s.GTTCCAATAT-ACAATTCTGC.HLGTMDSXY_R1	3	0.419276
	1777	1827	l48s.GTTCCAATAT-ACAATTCTGC.HLGTMDSXY_R1	4	0.559034
	1787	3050	l48s.GTTCCAATAT-ACAATTCTGC.HLGTMDSXY_R1	3	0.419276
	1789	3138	l48s.GTTCCAATAT-ACAATTCTGC.HLGTMDSXY_R1	6	0.838551
	1790	3099	l48s.GTTCCAATAT-ACAATTCTGC.HLGTMDSXY_R1	4	0.559034
	1791	3151	l48s.GTTCCAATAT-ACAATTCTGC.HLGTMDSXY_R1	3	0.419276
	1796	3111	l48s.GTTCCAATAT-ACAATTCTGC.HLGTMDSXY_R1	3	0.419276
	1803	3199	l48s.GTTCCAATAT-ACAATTCTGC.HLGTMDSXY_R1	8	1.11807
	1804	2973	l48s.GTTCCAATAT-ACAATTCTGC.HLGTMDSXY_R1	5	0.698793
	1808	3076	l48s.GTTCCAATAT-ACAATTCTGC.HLGTMDSXY_R1	5	0.698793
	1816	2915	l48s.GTTCCAATAT-ACAATTCTGC.HLGTMDSXY_R1	10	1.39759
	1828	2636	l48s.GTTCCAATAT-ACAATTCTGC.HLGTMDSXY_R1	3	0.419276
	1834	3230	l48s.GTTCCAATAT-ACAATTCTGC.HLGTMDSXY_R1	4	0.559034
	1835	1873	l48s.GTTCCAATAT-ACAATTCTGC.HLGTMDSXY_R1	3	0.419276
	1838	3132	l48s.GTTCCAATAT-ACAATTCTGC.HLGTMDSXY_R1	4	0.559034
	1856	2723	l48s.GTTCCAATAT-ACAATTCTGC.HLGTMDSXY_R1	4	0.559034
	1857	3108	l48s.GTTCCAATAT-ACAATTCTGC.HLGTMDSXY_R1	9	1.25783
	1881	2844	l48s.GTTCCAATAT-ACAATTCTGC.HLGTMDSXY_R1	5	0.698793
	1882	2796	l48s.GTTCCAATAT-ACAATTCTGC.HLGTMDSXY_R1	3	0.419276
	1884	3082	l48s.GTTCCAATAT-ACAATTCTGC.HLGTMDSXY_R1	31	4.33251
	1885	3051	l48s.GTTCCAATAT-ACAATTCTGC.HLGTMDSXY_R1	3	0.419276
	1892	3171	l48s.GTTCCAATAT-ACAATTCTGC.HLGTMDSXY_R1	4	0.559034
	1897	2966	l48s.GTTCCAATAT-ACAATTCTGC.HLGTMDSXY_R1	3	0.419276
	1899	2953	l48s.GTTCCAATAT-ACAATTCTGC.HLGTMDSXY_R1	6	0.838551
	1911	3034	l48s.GTTCCAATAT-ACAATTCTGC.HLGTMDSXY_R1	10	1.39759
	1915	2569	l48s.GTTCCAATAT-ACAATTCTGC.HLGTMDSXY_R1	3	0.419276
	1919	2984	l48s.GTTCCAATAT-ACAATTCTGC.HLGTMDSXY_R1	25	3.49396
	1922	2411	l48s.GTTCCAATAT-ACAATTCTGC.HLGTMDSXY_R1	10	1.39759
	1929	3112	l48s.GTTCCAATAT-ACAATTCTGC.HLGTMDSXY_R1	3	0.419276
	1950	2813	l48s.GTTCCAATAT-ACAATTCTGC.HLGTMDSXY_R1	5	0.698793
	1959	2472	l48s.GTTCCAATAT-ACAATTCTGC.HLGTMDSXY_R1	3	0.419276
	1960	2753	l48s.GTTCCAATAT-ACAATTCTGC.HLGTMDSXY_R1	5	0.698793
	1989	2326	l48s.GTTCCAATAT-ACAATTCTGC.HLGTMDSXY_R1	5	0.698793
	1997	2312	l48s.GTTCCAATAT-ACAATTCTGC.HLGTMDSXY_R1	3	0.419276
	2004	3203	l48s.GTTCCAATAT-ACAATTCTGC.HLGTMDSXY_R1	3	0.419276
	2006	2952	l48s.GTTCCAATAT-ACAATTCTGC.HLGTMDSXY_R1	4	0.559034
	2037	3167	l48s.GTTCCAATAT-ACAATTCTGC.HLGTMDSXY_R1	5	0.698793
	2045	2148	l48s.GTTCCAATAT-ACAATTCTGC.HLGTMDSXY_R1	3	0.419276
	2057	2159	l48s.GTTCCAATAT-ACAATTCTGC.HLGTMDSXY_R1	4	0.559034
	2075	3204	l48s.GTTCCAATAT-ACAATTCTGC.HLGTMDSXY_R1	3	0.419276
	2089	3200	l48s.GTTCCAATAT-ACAATTCTGC.HLGTMDSXY_R1	6	0.838551
	2095	2929	l48s.GTTCCAATAT-ACAATTCTGC.HLGTMDSXY_R1	5	0.698793
	2097	2109	l48s.GTTCCAATAT-ACAATTCTGC.HLGTMDSXY_R1	3	0.419276
	2106	3066	l48s.GTTCCAATAT-ACAATTCTGC.HLGTMDSXY_R1	4	0.559034
	2160	2265	l48s.GTTCCAATAT-ACAATTCTGC.HLGTMDSXY_R1	3	0.419276
	2185	3215	l48s.GTTCCAATAT-ACAATTCTGC.HLGTMDSXY_R1	5	0.698793
	2268	2320	l48s.GTTCCAATAT-ACAATTCTGC.HLGTMDSXY_R1	3	0.419276
	2293	2572	l48s.GTTCCAATAT-ACAATTCTGC.HLGTMDSXY_R1	3	0.419276
	2294	2931	l48s.GTTCCAATAT-ACAATTCTGC.HLGTMDSXY_R1	6	0.838551
	2297	2327	l48s.GTTCCAATAT-ACAATTCTGC.HLGTMDSXY_R1	3	0.419276
	2309	2555	l48s.GTTCCAATAT-ACAATTCTGC.HLGTMDSXY_R1	3	0.419276
	2317	2816	l48s.GTTCCAATAT-ACAATTCTGC.HLGTMDSXY_R1	5	0.698793
	2372	2723	l48s.GTTCCAATAT-ACAATTCTGC.HLGTMDSXY_R1	6	0.838551
	2385	2761	l48s.GTTCCAATAT-ACAATTCTGC.HLGTMDSXY_R1	3	0.419276
	2427	2689	l48s.GTTCCAATAT-ACAATTCTGC.HLGTMDSXY_R1	5	0.698793
	2467	2508	l48s.GTTCCAATAT-ACAATTCTGC.HLGTMDSXY_R1	3	0.419276
	2473	2518	l48s.GTTCCAATAT-ACAATTCTGC.HLGTMDSXY_R1	3	0.419276
	2500	2540	l48s.GTTCCAATAT-ACAATTCTGC.HLGTMDSXY_R1	3	0.419276
	2599	2826	l48s.GTTCCAATAT-ACAATTCTGC.HLGTMDSXY_R1	4	0.559034
	2674	2847	l48s.GTTCCAATAT-ACAATTCTGC.HLGTMDSXY_R1	3	0.419276
	2725	2969	l48s.GTTCCAATAT-ACAATTCTGC.HLGTMDSXY_R1	3	0.419276
	2733	2961	l48s.GTTCCAATAT-ACAATTCTGC.HLGTMDSXY_R1	3	0.419276
	2768	2801	l48s.GTTCCAATAT-ACAATTCTGC.HLGTMDSXY_R1	3	0.419276
	2927	2965	l48s.GTTCCAATAT-ACAATTCTGC.HLGTMDSXY_R1	8	1.11807
	3054	3163	l48s.GTTCCAATAT-ACAATTCTGC.HLGTMDSXY_R1	12	1.6771
	3093	3153	l48s.GTTCCAATAT-ACAATTCTGC.HLGTMDSXY_R1	4	0.559034
	3134	3166	l48s.GTTCCAATAT-ACAATTCTGC.HLGTMDSXY_R1	8	1.11807
	145	1322	l48s.GTTCCAATAT-ACAATTCTGC.HLGTMDSXY_R2	4	0.567887
	146	441	l48s.GTTCCAATAT-ACAATTCTGC.HLGTMDSXY_R2	4	0.567887
	146	1219	l48s.GTTCCAATAT-ACAATTCTGC.HLGTMDSXY_R2	3	0.425915
	149	1521	l48s.GTTCCAATAT-ACAATTCTGC.HLGTMDSXY_R2	4	0.567887
	151	1192	l48s.GTTCCAATAT-ACAATTCTGC.HLGTMDSXY_R2	5	0.709859
	152	408	l48s.GTTCCAATAT-ACAATTCTGC.HLGTMDSXY_R2	4	0.567887
	154	1370	l48s.GTTCCAATAT-ACAATTCTGC.HLGTMDSXY_R2	4	0.567887
	155	698	l48s.GTTCCAATAT-ACAATTCTGC.HLGTMDSXY_R2	3	0.425915
	155	1449	l48s.GTTCCAATAT-ACAATTCTGC.HLGTMDSXY_R2	40	5.67887
	155	1525	l48s.GTTCCAATAT-ACAATTCTGC.HLGTMDSXY_R2	4	0.567887
	155	3030	l48s.GTTCCAATAT-ACAATTCTGC.HLGTMDSXY_R2	3	0.425915
	156	415	l48s.GTTCCAATAT-ACAATTCTGC.HLGTMDSXY_R2	9	1.27775
	156	1028	l48s.GTTCCAATAT-ACAATTCTGC.HLGTMDSXY_R2	3	0.425915
	161	1107	l48s.GTTCCAATAT-ACAATTCTGC.HLGTMDSXY_R2	3	0.425915
	171	399	l48s.GTTCCAATAT-ACAATTCTGC.HLGTMDSXY_R2	3	0.425915
	171	517	l48s.GTTCCAATAT-ACAATTCTGC.HLGTMDSXY_R2	7	0.993803
	173	1534	l48s.GTTCCAATAT-ACAATTCTGC.HLGTMDSXY_R2	4	0.567887
	174	1274	l48s.GTTCCAATAT-ACAATTCTGC.HLGTMDSXY_R2	6	0.851831
	176	1436	l48s.GTTCCAATAT-ACAATTCTGC.HLGTMDSXY_R2	9	1.27775
	176	1472	l48s.GTTCCAATAT-ACAATTCTGC.HLGTMDSXY_R2	3	0.425915
	180	1258	l48s.GTTCCAATAT-ACAATTCTGC.HLGTMDSXY_R2	5	0.709859
	181	1277	l48s.GTTCCAATAT-ACAATTCTGC.HLGTMDSXY_R2	3	0.425915
	185	1275	l48s.GTTCCAATAT-ACAATTCTGC.HLGTMDSXY_R2	14	1.98761
	188	1137	l48s.GTTCCAATAT-ACAATTCTGC.HLGTMDSXY_R2	3	0.425915
	189	1481	l48s.GTTCCAATAT-ACAATTCTGC.HLGTMDSXY_R2	7	0.993803
	192	1057	l48s.GTTCCAATAT-ACAATTCTGC.HLGTMDSXY_R2	7	0.993803
	195	427	l48s.GTTCCAATAT-ACAATTCTGC.HLGTMDSXY_R2	3	0.425915
	203	244	l48s.GTTCCAATAT-ACAATTCTGC.HLGTMDSXY_R2	3	0.425915
	204	1444	l48s.GTTCCAATAT-ACAATTCTGC.HLGTMDSXY_R2	11	1.56169
	206	1208	l48s.GTTCCAATAT-ACAATTCTGC.HLGTMDSXY_R2	4	0.567887
	212	375	l48s.GTTCCAATAT-ACAATTCTGC.HLGTMDSXY_R2	5	0.709859
	214	1230	l48s.GTTCCAATAT-ACAATTCTGC.HLGTMDSXY_R2	6	0.851831
	217	543	l48s.GTTCCAATAT-ACAATTCTGC.HLGTMDSXY_R2	7	0.993803
	224	510	l48s.GTTCCAATAT-ACAATTCTGC.HLGTMDSXY_R2	5	0.709859
	227	1989	l48s.GTTCCAATAT-ACAATTCTGC.HLGTMDSXY_R2	3	0.425915
	244	1406	l48s.GTTCCAATAT-ACAATTCTGC.HLGTMDSXY_R2	3	0.425915
	250	563	l48s.GTTCCAATAT-ACAATTCTGC.HLGTMDSXY_R2	4	0.567887
	254	312	l48s.GTTCCAATAT-ACAATTCTGC.HLGTMDSXY_R2	3	0.425915
	256	3067	l48s.GTTCCAATAT-ACAATTCTGC.HLGTMDSXY_R2	3	0.425915
	259	1276	l48s.GTTCCAATAT-ACAATTCTGC.HLGTMDSXY_R2	5	0.709859
	261	1428	l48s.GTTCCAATAT-ACAATTCTGC.HLGTMDSXY_R2	3	0.425915
	262	1416	l48s.GTTCCAATAT-ACAATTCTGC.HLGTMDSXY_R2	14	1.98761
	263	1371	l48s.GTTCCAATAT-ACAATTCTGC.HLGTMDSXY_R2	15	2.12958
	273	315	l48s.GTTCCAATAT-ACAATTCTGC.HLGTMDSXY_R2	3	0.425915
	273	414	l48s.GTTCCAATAT-ACAATTCTGC.HLGTMDSXY_R2	3	0.425915
	274	1468	l48s.GTTCCAATAT-ACAATTCTGC.HLGTMDSXY_R2	5	0.709859
	275	304	l48s.GTTCCAATAT-ACAATTCTGC.HLGTMDSXY_R2	3	0.425915
	275	410	l48s.GTTCCAATAT-ACAATTCTGC.HLGTMDSXY_R2	3	0.425915
	275	1533	l48s.GTTCCAATAT-ACAATTCTGC.HLGTMDSXY_R2	3	0.425915
	278	423	l48s.GTTCCAATAT-ACAATTCTGC.HLGTMDSXY_R2	3	0.425915
	278	1258	l48s.GTTCCAATAT-ACAATTCTGC.HLGTMDSXY_R2	4	0.567887
	280	987	l48s.GTTCCAATAT-ACAATTCTGC.HLGTMDSXY_R2	4	0.567887
	280	994	l48s.GTTCCAATAT-ACAATTCTGC.HLGTMDSXY_R2	3	0.425915
	285	318	l48s.GTTCCAATAT-ACAATTCTGC.HLGTMDSXY_R2	3	0.425915
	286	504	l48s.GTTCCAATAT-ACAATTCTGC.HLGTMDSXY_R2	5	0.709859
	288	450	l48s.GTTCCAATAT-ACAATTCTGC.HLGTMDSXY_R2	5	0.709859
	289	411	l48s.GTTCCAATAT-ACAATTCTGC.HLGTMDSXY_R2	4	0.567887
	289	1797	l48s.GTTCCAATAT-ACAATTCTGC.HLGTMDSXY_R2	6	0.851831
	291	437	l48s.GTTCCAATAT-ACAATTCTGC.HLGTMDSXY_R2	4	0.567887
	291	1153	l48s.GTTCCAATAT-ACAATTCTGC.HLGTMDSXY_R2	3	0.425915
	291	1515	l48s.GTTCCAATAT-ACAATTCTGC.HLGTMDSXY_R2	5	0.709859
	294	411	l48s.GTTCCAATAT-ACAATTCTGC.HLGTMDSXY_R2	3	0.425915
	298	304	l48s.GTTCCAATAT-ACAATTCTGC.HLGTMDSXY_R2	4	0.567887
	298	1033	l48s.GTTCCAATAT-ACAATTCTGC.HLGTMDSXY_R2	3	0.425915
	306	2090	l48s.GTTCCAATAT-ACAATTCTGC.HLGTMDSXY_R2	3	0.425915
	309	1183	l48s.GTTCCAATAT-ACAATTCTGC.HLGTMDSXY_R2	14	1.98761
	318	1131	l48s.GTTCCAATAT-ACAATTCTGC.HLGTMDSXY_R2	5	0.709859
	332	339	l48s.GTTCCAATAT-ACAATTCTGC.HLGTMDSXY_R2	4	0.567887
	335	1272	l48s.GTTCCAATAT-ACAATTCTGC.HLGTMDSXY_R2	3	0.425915
	339	1020	l48s.GTTCCAATAT-ACAATTCTGC.HLGTMDSXY_R2	7	0.993803
	345	670	l48s.GTTCCAATAT-ACAATTCTGC.HLGTMDSXY_R2	3	0.425915
	372	1499	l48s.GTTCCAATAT-ACAATTCTGC.HLGTMDSXY_R2	3	0.425915
	374	418	l48s.GTTCCAATAT-ACAATTCTGC.HLGTMDSXY_R2	3	0.425915
	374	1258	l48s.GTTCCAATAT-ACAATTCTGC.HLGTMDSXY_R2	13	1.84563
	376	1088	l48s.GTTCCAATAT-ACAATTCTGC.HLGTMDSXY_R2	4	0.567887
	388	633	l48s.GTTCCAATAT-ACAATTCTGC.HLGTMDSXY_R2	3	0.425915
	388	1178	l48s.GTTCCAATAT-ACAATTCTGC.HLGTMDSXY_R2	4	0.567887
	389	518	l48s.GTTCCAATAT-ACAATTCTGC.HLGTMDSXY_R2	4	0.567887
	393	1189	l48s.GTTCCAATAT-ACAATTCTGC.HLGTMDSXY_R2	3	0.425915
	401	473	l48s.GTTCCAATAT-ACAATTCTGC.HLGTMDSXY_R2	4	0.567887
	401	1190	l48s.GTTCCAATAT-ACAATTCTGC.HLGTMDSXY_R2	3	0.425915
	403	1225	l48s.GTTCCAATAT-ACAATTCTGC.HLGTMDSXY_R2	3	0.425915
	414	1121	l48s.GTTCCAATAT-ACAATTCTGC.HLGTMDSXY_R2	4	0.567887
	417	1485	l48s.GTTCCAATAT-ACAATTCTGC.HLGTMDSXY_R2	8	1.13577
	420	726	l48s.GTTCCAATAT-ACAATTCTGC.HLGTMDSXY_R2	3	0.425915
	429	1526	l48s.GTTCCAATAT-ACAATTCTGC.HLGTMDSXY_R2	5	0.709859
	448	1356	l48s.GTTCCAATAT-ACAATTCTGC.HLGTMDSXY_R2	3	0.425915
	448	1372	l48s.GTTCCAATAT-ACAATTCTGC.HLGTMDSXY_R2	3	0.425915
	453	499	l48s.GTTCCAATAT-ACAATTCTGC.HLGTMDSXY_R2	3	0.425915
	461	1371	l48s.GTTCCAATAT-ACAATTCTGC.HLGTMDSXY_R2	3	0.425915
	461	1410	l48s.GTTCCAATAT-ACAATTCTGC.HLGTMDSXY_R2	3	0.425915
	464	703	l48s.GTTCCAATAT-ACAATTCTGC.HLGTMDSXY_R2	3	0.425915
	467	541	l48s.GTTCCAATAT-ACAATTCTGC.HLGTMDSXY_R2	4	0.567887
	468	1456	l48s.GTTCCAATAT-ACAATTCTGC.HLGTMDSXY_R2	11	1.56169
	469	1330	l48s.GTTCCAATAT-ACAATTCTGC.HLGTMDSXY_R2	6	0.851831
	480	1329	l48s.GTTCCAATAT-ACAATTCTGC.HLGTMDSXY_R2	3	0.425915
	483	2197	l48s.GTTCCAATAT-ACAATTCTGC.HLGTMDSXY_R2	3	0.425915
	489	550	l48s.GTTCCAATAT-ACAATTCTGC.HLGTMDSXY_R2	5	0.709859
	492	565	l48s.GTTCCAATAT-ACAATTCTGC.HLGTMDSXY_R2	3	0.425915
	497	784	l48s.GTTCCAATAT-ACAATTCTGC.HLGTMDSXY_R2	3	0.425915
	497	1103	l48s.GTTCCAATAT-ACAATTCTGC.HLGTMDSXY_R2	3	0.425915
	497	1398	l48s.GTTCCAATAT-ACAATTCTGC.HLGTMDSXY_R2	3	0.425915
	504	551	l48s.GTTCCAATAT-ACAATTCTGC.HLGTMDSXY_R2	3	0.425915
	513	1373	l48s.GTTCCAATAT-ACAATTCTGC.HLGTMDSXY_R2	6	0.851831
	515	522	l48s.GTTCCAATAT-ACAATTCTGC.HLGTMDSXY_R2	3	0.425915
	515	699	l48s.GTTCCAATAT-ACAATTCTGC.HLGTMDSXY_R2	5	0.709859
	520	2359	l48s.GTTCCAATAT-ACAATTCTGC.HLGTMDSXY_R2	4	0.567887
	521	937	l48s.GTTCCAATAT-ACAATTCTGC.HLGTMDSXY_R2	3	0.425915
	521	3213	l48s.GTTCCAATAT-ACAATTCTGC.HLGTMDSXY_R2	3	0.425915
	533	598	l48s.GTTCCAATAT-ACAATTCTGC.HLGTMDSXY_R2	3	0.425915
	534	1717	l48s.GTTCCAATAT-ACAATTCTGC.HLGTMDSXY_R2	3	0.425915
	542	3185	l48s.GTTCCAATAT-ACAATTCTGC.HLGTMDSXY_R2	3	0.425915
	552	663	l48s.GTTCCAATAT-ACAATTCTGC.HLGTMDSXY_R2	3	0.425915
	558	650	l48s.GTTCCAATAT-ACAATTCTGC.HLGTMDSXY_R2	3	0.425915
	562	650	l48s.GTTCCAATAT-ACAATTCTGC.HLGTMDSXY_R2	5	0.709859
	564	634	l48s.GTTCCAATAT-ACAATTCTGC.HLGTMDSXY_R2	3	0.425915
	569	782	l48s.GTTCCAATAT-ACAATTCTGC.HLGTMDSXY_R2	3	0.425915
	572	578	l48s.GTTCCAATAT-ACAATTCTGC.HLGTMDSXY_R2	4	0.567887
	581	1058	l48s.GTTCCAATAT-ACAATTCTGC.HLGTMDSXY_R2	6	0.851831
	584	617	l48s.GTTCCAATAT-ACAATTCTGC.HLGTMDSXY_R2	3	0.425915
	593	650	l48s.GTTCCAATAT-ACAATTCTGC.HLGTMDSXY_R2	3	0.425915
	644	1926	l48s.GTTCCAATAT-ACAATTCTGC.HLGTMDSXY_R2	3	0.425915
	660	1195	l48s.GTTCCAATAT-ACAATTCTGC.HLGTMDSXY_R2	8	1.13577
	681	1117	l48s.GTTCCAATAT-ACAATTCTGC.HLGTMDSXY_R2	4	0.567887
	685	778	l48s.GTTCCAATAT-ACAATTCTGC.HLGTMDSXY_R2	3	0.425915
	707	1183	l48s.GTTCCAATAT-ACAATTCTGC.HLGTMDSXY_R2	3	0.425915
	738	1372	l48s.GTTCCAATAT-ACAATTCTGC.HLGTMDSXY_R2	3	0.425915
	749	798	l48s.GTTCCAATAT-ACAATTCTGC.HLGTMDSXY_R2	5	0.709859
	749	1549	l48s.GTTCCAATAT-ACAATTCTGC.HLGTMDSXY_R2	12	1.70366
	750	1231	l48s.GTTCCAATAT-ACAATTCTGC.HLGTMDSXY_R2	12	1.70366
	778	1353	l48s.GTTCCAATAT-ACAATTCTGC.HLGTMDSXY_R2	4	0.567887
	840	904	l48s.GTTCCAATAT-ACAATTCTGC.HLGTMDSXY_R2	5	0.709859
	865	1365	l48s.GTTCCAATAT-ACAATTCTGC.HLGTMDSXY_R2	3	0.425915
	898	962	l48s.GTTCCAATAT-ACAATTCTGC.HLGTMDSXY_R2	3	0.425915
	947	1312	l48s.GTTCCAATAT-ACAATTCTGC.HLGTMDSXY_R2	20	2.83944
	1056	1371	l48s.GTTCCAATAT-ACAATTCTGC.HLGTMDSXY_R2	3	0.425915
	1057	1486	l48s.GTTCCAATAT-ACAATTCTGC.HLGTMDSXY_R2	4	0.567887
	1061	1405	l48s.GTTCCAATAT-ACAATTCTGC.HLGTMDSXY_R2	5	0.709859
	1080	1285	l48s.GTTCCAATAT-ACAATTCTGC.HLGTMDSXY_R2	4	0.567887
	1089	1207	l48s.GTTCCAATAT-ACAATTCTGC.HLGTMDSXY_R2	3	0.425915
	1093	1195	l48s.GTTCCAATAT-ACAATTCTGC.HLGTMDSXY_R2	3	0.425915
	1114	1533	l48s.GTTCCAATAT-ACAATTCTGC.HLGTMDSXY_R2	3	0.425915
	1206	3231	l48s.GTTCCAATAT-ACAATTCTGC.HLGTMDSXY_R2	3	0.425915
	1239	1370	l48s.GTTCCAATAT-ACAATTCTGC.HLGTMDSXY_R2	4	0.567887
	1273	1355	l48s.GTTCCAATAT-ACAATTCTGC.HLGTMDSXY_R2	27	3.83324
	1296	1469	l48s.GTTCCAATAT-ACAATTCTGC.HLGTMDSXY_R2	4	0.567887
	1314	1347	l48s.GTTCCAATAT-ACAATTCTGC.HLGTMDSXY_R2	3	0.425915
	1370	1563	l48s.GTTCCAATAT-ACAATTCTGC.HLGTMDSXY_R2	4	0.567887
	1371	1391	l48s.GTTCCAATAT-ACAATTCTGC.HLGTMDSXY_R2	3	0.425915
	1389	1424	l48s.GTTCCAATAT-ACAATTCTGC.HLGTMDSXY_R2	5	0.709859
	1389	3231	l48s.GTTCCAATAT-ACAATTCTGC.HLGTMDSXY_R2	3	0.425915
	1400	1416	l48s.GTTCCAATAT-ACAATTCTGC.HLGTMDSXY_R2	4	0.567887
	1428	1484	l48s.GTTCCAATAT-ACAATTCTGC.HLGTMDSXY_R2	3	0.425915
	1480	1563	l48s.GTTCCAATAT-ACAATTCTGC.HLGTMDSXY_R2	3	0.425915
	1501	1531	l48s.GTTCCAATAT-ACAATTCTGC.HLGTMDSXY_R2	3	0.425915
	1528	1615	l48s.GTTCCAATAT-ACAATTCTGC.HLGTMDSXY_R2	47	6.67267
	1544	1613	l48s.GTTCCAATAT-ACAATTCTGC.HLGTMDSXY_R2	35	4.96901
	1548	1614	l48s.GTTCCAATAT-ACAATTCTGC.HLGTMDSXY_R2	6	0.851831
	1556	1618	l48s.GTTCCAATAT-ACAATTCTGC.HLGTMDSXY_R2	303	43.0175
	1559	1612	l48s.GTTCCAATAT-ACAATTCTGC.HLGTMDSXY_R2	7242	1028.16
	1572	1613	l48s.GTTCCAATAT-ACAATTCTGC.HLGTMDSXY_R2	5519	783.542
	1591	1633	l48s.GTTCCAATAT-ACAATTCTGC.HLGTMDSXY_R2	386	54.8011
	1649	3021	l48s.GTTCCAATAT-ACAATTCTGC.HLGTMDSXY_R2	4	0.567887
	1652	3195	l48s.GTTCCAATAT-ACAATTCTGC.HLGTMDSXY_R2	5	0.709859
	1657	2793	l48s.GTTCCAATAT-ACAATTCTGC.HLGTMDSXY_R2	6	0.851831
	1661	3202	l48s.GTTCCAATAT-ACAATTCTGC.HLGTMDSXY_R2	4	0.567887
	1672	3220	l48s.GTTCCAATAT-ACAATTCTGC.HLGTMDSXY_R2	4	0.567887
	1675	2796	l48s.GTTCCAATAT-ACAATTCTGC.HLGTMDSXY_R2	3	0.425915
	1680	3032	l48s.GTTCCAATAT-ACAATTCTGC.HLGTMDSXY_R2	10	1.41972
	1681	2913	l48s.GTTCCAATAT-ACAATTCTGC.HLGTMDSXY_R2	10	1.41972
	1684	3119	l48s.GTTCCAATAT-ACAATTCTGC.HLGTMDSXY_R2	6	0.851831
	1691	2824	l48s.GTTCCAATAT-ACAATTCTGC.HLGTMDSXY_R2	3	0.425915
	1693	2150	l48s.GTTCCAATAT-ACAATTCTGC.HLGTMDSXY_R2	9	1.27775
	1695	2997	l48s.GTTCCAATAT-ACAATTCTGC.HLGTMDSXY_R2	4	0.567887
	1701	3231	l48s.GTTCCAATAT-ACAATTCTGC.HLGTMDSXY_R2	3	0.425915
	1702	1735	l48s.GTTCCAATAT-ACAATTCTGC.HLGTMDSXY_R2	5	0.709859
	1708	3223	l48s.GTTCCAATAT-ACAATTCTGC.HLGTMDSXY_R2	10	1.41972
	1714	3207	l48s.GTTCCAATAT-ACAATTCTGC.HLGTMDSXY_R2	4	0.567887
	1722	2805	l48s.GTTCCAATAT-ACAATTCTGC.HLGTMDSXY_R2	4	0.567887
	1723	2955	l48s.GTTCCAATAT-ACAATTCTGC.HLGTMDSXY_R2	4	0.567887
	1726	3017	l48s.GTTCCAATAT-ACAATTCTGC.HLGTMDSXY_R2	6	0.851831
	1727	3002	l48s.GTTCCAATAT-ACAATTCTGC.HLGTMDSXY_R2	3	0.425915
	1735	3159	l48s.GTTCCAATAT-ACAATTCTGC.HLGTMDSXY_R2	5	0.709859
	1736	3202	l48s.GTTCCAATAT-ACAATTCTGC.HLGTMDSXY_R2	4	0.567887
	1738	2630	l48s.GTTCCAATAT-ACAATTCTGC.HLGTMDSXY_R2	8	1.13577
	1739	2991	l48s.GTTCCAATAT-ACAATTCTGC.HLGTMDSXY_R2	3	0.425915
	1741	3063	l48s.GTTCCAATAT-ACAATTCTGC.HLGTMDSXY_R2	4	0.567887
	1744	2542	l48s.GTTCCAATAT-ACAATTCTGC.HLGTMDSXY_R2	3	0.425915
	1744	3147	l48s.GTTCCAATAT-ACAATTCTGC.HLGTMDSXY_R2	8	1.13577
	1746	3062	l48s.GTTCCAATAT-ACAATTCTGC.HLGTMDSXY_R2	4	0.567887
	1750	3129	l48s.GTTCCAATAT-ACAATTCTGC.HLGTMDSXY_R2	3	0.425915
	1751	3185	l48s.GTTCCAATAT-ACAATTCTGC.HLGTMDSXY_R2	5	0.709859
	1760	2835	l48s.GTTCCAATAT-ACAATTCTGC.HLGTMDSXY_R2	3	0.425915
	1764	3100	l48s.GTTCCAATAT-ACAATTCTGC.HLGTMDSXY_R2	4	0.567887
	1765	2090	l48s.GTTCCAATAT-ACAATTCTGC.HLGTMDSXY_R2	3	0.425915
	1767	3023	l48s.GTTCCAATAT-ACAATTCTGC.HLGTMDSXY_R2	6	0.851831
	1768	2942	l48s.GTTCCAATAT-ACAATTCTGC.HLGTMDSXY_R2	11	1.56169
	1775	3089	l48s.GTTCCAATAT-ACAATTCTGC.HLGTMDSXY_R2	3	0.425915
	1777	1827	l48s.GTTCCAATAT-ACAATTCTGC.HLGTMDSXY_R2	7	0.993803
	1786	2714	l48s.GTTCCAATAT-ACAATTCTGC.HLGTMDSXY_R2	3	0.425915
	1789	3138	l48s.GTTCCAATAT-ACAATTCTGC.HLGTMDSXY_R2	7	0.993803
	1790	3133	l48s.GTTCCAATAT-ACAATTCTGC.HLGTMDSXY_R2	3	0.425915
	1791	3151	l48s.GTTCCAATAT-ACAATTCTGC.HLGTMDSXY_R2	3	0.425915
	1803	3199	l48s.GTTCCAATAT-ACAATTCTGC.HLGTMDSXY_R2	8	1.13577
	1804	2973	l48s.GTTCCAATAT-ACAATTCTGC.HLGTMDSXY_R2	7	0.993803
	1804	3166	l48s.GTTCCAATAT-ACAATTCTGC.HLGTMDSXY_R2	3	0.425915
	1810	2944	l48s.GTTCCAATAT-ACAATTCTGC.HLGTMDSXY_R2	3	0.425915
	1816	2915	l48s.GTTCCAATAT-ACAATTCTGC.HLGTMDSXY_R2	19	2.69746
	1820	2455	l48s.GTTCCAATAT-ACAATTCTGC.HLGTMDSXY_R2	3	0.425915
	1828	2636	l48s.GTTCCAATAT-ACAATTCTGC.HLGTMDSXY_R2	3	0.425915
	1829	2817	l48s.GTTCCAATAT-ACAATTCTGC.HLGTMDSXY_R2	3	0.425915
	1834	3230	l48s.GTTCCAATAT-ACAATTCTGC.HLGTMDSXY_R2	4	0.567887
	1835	1873	l48s.GTTCCAATAT-ACAATTCTGC.HLGTMDSXY_R2	3	0.425915
	1838	3132	l48s.GTTCCAATAT-ACAATTCTGC.HLGTMDSXY_R2	7	0.993803
	1839	2225	l48s.GTTCCAATAT-ACAATTCTGC.HLGTMDSXY_R2	3	0.425915
	1856	2723	l48s.GTTCCAATAT-ACAATTCTGC.HLGTMDSXY_R2	3	0.425915
	1857	3108	l48s.GTTCCAATAT-ACAATTCTGC.HLGTMDSXY_R2	8	1.13577
	1881	2844	l48s.GTTCCAATAT-ACAATTCTGC.HLGTMDSXY_R2	3	0.425915
	1884	3082	l48s.GTTCCAATAT-ACAATTCTGC.HLGTMDSXY_R2	23	3.26535
	1886	3052	l48s.GTTCCAATAT-ACAATTCTGC.HLGTMDSXY_R2	3	0.425915
	1892	3171	l48s.GTTCCAATAT-ACAATTCTGC.HLGTMDSXY_R2	8	1.13577
	1898	2967	l48s.GTTCCAATAT-ACAATTCTGC.HLGTMDSXY_R2	3	0.425915
	1899	2953	l48s.GTTCCAATAT-ACAATTCTGC.HLGTMDSXY_R2	6	0.851831
	1911	3034	l48s.GTTCCAATAT-ACAATTCTGC.HLGTMDSXY_R2	7	0.993803
	1919	2943	l48s.GTTCCAATAT-ACAATTCTGC.HLGTMDSXY_R2	3	0.425915
	1919	2984	l48s.GTTCCAATAT-ACAATTCTGC.HLGTMDSXY_R2	29	4.11718
	1937	2449	l48s.GTTCCAATAT-ACAATTCTGC.HLGTMDSXY_R2	3	0.425915
	1950	2813	l48s.GTTCCAATAT-ACAATTCTGC.HLGTMDSXY_R2	3	0.425915
	1960	2753	l48s.GTTCCAATAT-ACAATTCTGC.HLGTMDSXY_R2	4	0.567887
	1989	2326	l48s.GTTCCAATAT-ACAATTCTGC.HLGTMDSXY_R2	5	0.709859
	1997	2312	l48s.GTTCCAATAT-ACAATTCTGC.HLGTMDSXY_R2	4	0.567887
	2006	2952	l48s.GTTCCAATAT-ACAATTCTGC.HLGTMDSXY_R2	5	0.709859
	2057	2159	l48s.GTTCCAATAT-ACAATTCTGC.HLGTMDSXY_R2	4	0.567887
	2075	3204	l48s.GTTCCAATAT-ACAATTCTGC.HLGTMDSXY_R2	5	0.709859
	2089	3200	l48s.GTTCCAATAT-ACAATTCTGC.HLGTMDSXY_R2	4	0.567887
	2096	3174	l48s.GTTCCAATAT-ACAATTCTGC.HLGTMDSXY_R2	3	0.425915
	2097	2109	l48s.GTTCCAATAT-ACAATTCTGC.HLGTMDSXY_R2	3	0.425915
	2097	2931	l48s.GTTCCAATAT-ACAATTCTGC.HLGTMDSXY_R2	3	0.425915
	2155	2318	l48s.GTTCCAATAT-ACAATTCTGC.HLGTMDSXY_R2	3	0.425915
	2160	2265	l48s.GTTCCAATAT-ACAATTCTGC.HLGTMDSXY_R2	3	0.425915
	2160	2426	l48s.GTTCCAATAT-ACAATTCTGC.HLGTMDSXY_R2	3	0.425915
	2271	2278	l48s.GTTCCAATAT-ACAATTCTGC.HLGTMDSXY_R2	4	0.567887
	2294	2931	l48s.GTTCCAATAT-ACAATTCTGC.HLGTMDSXY_R2	9	1.27775
	2297	2327	l48s.GTTCCAATAT-ACAATTCTGC.HLGTMDSXY_R2	3	0.425915
	2309	2555	l48s.GTTCCAATAT-ACAATTCTGC.HLGTMDSXY_R2	3	0.425915
	2317	2816	l48s.GTTCCAATAT-ACAATTCTGC.HLGTMDSXY_R2	7	0.993803
	2372	2723	l48s.GTTCCAATAT-ACAATTCTGC.HLGTMDSXY_R2	3	0.425915
	2427	2689	l48s.GTTCCAATAT-ACAATTCTGC.HLGTMDSXY_R2	5	0.709859
	2474	2519	l48s.GTTCCAATAT-ACAATTCTGC.HLGTMDSXY_R2	3	0.425915
	2475	2522	l48s.GTTCCAATAT-ACAATTCTGC.HLGTMDSXY_R2	4	0.567887
	2500	2540	l48s.GTTCCAATAT-ACAATTCTGC.HLGTMDSXY_R2	3	0.425915
	2688	2823	l48s.GTTCCAATAT-ACAATTCTGC.HLGTMDSXY_R2	3	0.425915
	2702	2739	l48s.GTTCCAATAT-ACAATTCTGC.HLGTMDSXY_R2	3	0.425915
	2726	2970	l48s.GTTCCAATAT-ACAATTCTGC.HLGTMDSXY_R2	3	0.425915
	2732	2771	l48s.GTTCCAATAT-ACAATTCTGC.HLGTMDSXY_R2	3	0.425915
	2768	2801	l48s.GTTCCAATAT-ACAATTCTGC.HLGTMDSXY_R2	3	0.425915
	2927	2965	l48s.GTTCCAATAT-ACAATTCTGC.HLGTMDSXY_R2	11	1.56169
	2971	3046	l48s.GTTCCAATAT-ACAATTCTGC.HLGTMDSXY_R2	3	0.425915
	2984	3052	l48s.GTTCCAATAT-ACAATTCTGC.HLGTMDSXY_R2	4	0.567887
	3054	3163	l48s.GTTCCAATAT-ACAATTCTGC.HLGTMDSXY_R2	4	0.567887
	3093	3153	l48s.GTTCCAATAT-ACAATTCTGC.HLGTMDSXY_R2	4	0.567887
	3134	3166	l48s.GTTCCAATAT-ACAATTCTGC.HLGTMDSXY_R2	9	1.27775
	25	3344	ld_R1	16	1.29089
	82	3294	ld_R1	3	0.242042
	145	1240	ld_R1	4	0.322723
	145	1272	ld_R1	3	0.242042
	145	2875	ld_R1	4	0.322723
	145	3094	ld_R1	5	0.403403
	145	3219	ld_R1	5	0.403403
	146	390	ld_R1	3	0.242042
	146	441	ld_R1	6	0.484084
	146	442	ld_R1	26	2.0977
	146	443	ld_R1	14	1.12953
	146	444	ld_R1	8	0.645446
	146	1521	ld_R1	3	0.242042
	146	2930	ld_R1	4	0.322723
	147	399	ld_R1	5	0.403403
	147	437	ld_R1	6	0.484084
	147	440	ld_R1	9	0.726126
	147	469	ld_R1	3	0.242042
	147	1488	ld_R1	4	0.322723
	149	436	ld_R1	9	0.726126
	149	438	ld_R1	5	0.403403
	149	441	ld_R1	6	0.484084
	149	457	ld_R1	6	0.484084
	149	2656	ld_R1	5	0.403403
	149	2888	ld_R1	4	0.322723
	149	2930	ld_R1	3	0.242042
	150	420	ld_R1	3	0.242042
	150	3215	ld_R1	5	0.403403
	151	2770	ld_R1	3	0.242042
	152	436	ld_R1	5	0.403403
	153	3210	ld_R1	3	0.242042
	154	383	ld_R1	4	0.322723
	154	412	ld_R1	3	0.242042
	154	427	ld_R1	3	0.242042
	154	2263	ld_R1	3	0.242042
	154	2691	ld_R1	4	0.322723
	154	2944	ld_R1	8	0.645446
	155	390	ld_R1	3	0.242042
	155	408	ld_R1	18	1.45225
	155	424	ld_R1	6	0.484084
	155	436	ld_R1	5	0.403403
	155	1207	ld_R1	3	0.242042
	155	1449	ld_R1	36	2.9045
	155	1483	ld_R1	3	0.242042
	155	2930	ld_R1	6	0.484084
	155	3066	ld_R1	6	0.484084
	156	402	ld_R1	3	0.242042
	156	415	ld_R1	7	0.564765
	156	439	ld_R1	3	0.242042
	156	1274	ld_R1	3	0.242042
	157	423	ld_R1	6	0.484084
	158	407	ld_R1	7	0.564765
	160	947	ld_R1	3	0.242042
	161	412	ld_R1	14	1.12953
	161	424	ld_R1	6	0.484084
	161	928	ld_R1	3	0.242042
	161	3212	ld_R1	3	0.242042
	162	409	ld_R1	4	0.322723
	162	3190	ld_R1	4	0.322723
	163	1879	ld_R1	3	0.242042
	166	240	ld_R1	13	1.04885
	169	400	ld_R1	3	0.242042
	169	1421	ld_R1	3	0.242042
	169	3118	ld_R1	4	0.322723
	170	408	ld_R1	8	0.645446
	170	421	ld_R1	6	0.484084
	170	2221	ld_R1	4	0.322723
	170	3081	ld_R1	7	0.564765
	170	3191	ld_R1	5	0.403403
	171	946	ld_R1	4	0.322723
	171	3060	ld_R1	3	0.242042
	172	206	ld_R1	4	0.322723
	173	723	ld_R1	6	0.484084
	174	1274	ld_R1	3	0.242042
	175	1279	ld_R1	4	0.322723
	179	3063	ld_R1	4	0.322723
	182	254	ld_R1	5	0.403403
	182	255	ld_R1	4	0.322723
	182	393	ld_R1	5	0.403403
	182	1191	ld_R1	4	0.322723
	182	3198	ld_R1	4	0.322723
	183	401	ld_R1	7	0.564765
	183	436	ld_R1	3	0.242042
	183	1949	ld_R1	4	0.322723
	183	2952	ld_R1	4	0.322723
	183	3224	ld_R1	4	0.322723
	184	409	ld_R1	5	0.403403
	184	1274	ld_R1	9	0.726126
	185	229	ld_R1	6	0.484084
	185	588	ld_R1	4	0.322723
	186	444	ld_R1	4	0.322723
	189	2571	ld_R1	3	0.242042
	191	2969	ld_R1	5	0.403403
	192	1110	ld_R1	4	0.322723
	192	2362	ld_R1	9	0.726126
	192	2689	ld_R1	3	0.242042
	192	3151	ld_R1	6	0.484084
	194	462	ld_R1	6	0.484084
	196	372	ld_R1	3	0.242042
	197	246	ld_R1	50	4.03403
	201	231	ld_R1	4	0.322723
	202	912	ld_R1	3	0.242042
	203	1477	ld_R1	3	0.242042
	203	2941	ld_R1	3	0.242042
	203	3185	ld_R1	3	0.242042
	205	239	ld_R1	3	0.242042
	205	320	ld_R1	3	0.242042
	205	825	ld_R1	3	0.242042
	206	1069	ld_R1	3	0.242042
	206	1278	ld_R1	3	0.242042
	206	2844	ld_R1	3	0.242042
	207	876	ld_R1	3	0.242042
	207	2828	ld_R1	4	0.322723
	211	835	ld_R1	5	0.403403
	213	352	ld_R1	3	0.242042
	213	1978	ld_R1	3	0.242042
	214	1483	ld_R1	3	0.242042
	215	346	ld_R1	3	0.242042
	215	1236	ld_R1	5	0.403403
	216	430	ld_R1	3	0.242042
	216	1232	ld_R1	9	0.726126
	218	716	ld_R1	3	0.242042
	222	314	ld_R1	5	0.403403
	222	1418	ld_R1	3	0.242042
	224	510	ld_R1	4	0.322723
	224	1425	ld_R1	3	0.242042
	225	2940	ld_R1	4	0.322723
	226	390	ld_R1	11	0.887488
	226	2985	ld_R1	9	0.726126
	226	3034	ld_R1	3	0.242042
	227	1104	ld_R1	3	0.242042
	228	393	ld_R1	3	0.242042
	229	463	ld_R1	4	0.322723
	229	1237	ld_R1	4	0.322723
	229	2169	ld_R1	3	0.242042
	230	3202	ld_R1	5	0.403403
	233	446	ld_R1	4	0.322723
	234	2941	ld_R1	3	0.242042
	244	1214	ld_R1	3	0.242042
	246	436	ld_R1	3	0.242042
	246	453	ld_R1	3	0.242042
	247	445	ld_R1	4	0.322723
	248	2598	ld_R1	3	0.242042
	249	3081	ld_R1	5	0.403403
	250	1416	ld_R1	4	0.322723
	251	316	ld_R1	4	0.322723
	253	2814	ld_R1	5	0.403403
	254	314	ld_R1	4	0.322723
	255	316	ld_R1	12	0.968168
	255	421	ld_R1	5	0.403403
	263	421	ld_R1	3	0.242042
	263	879	ld_R1	4	0.322723
	263	3136	ld_R1	3	0.242042
	264	3067	ld_R1	3	0.242042
	268	713	ld_R1	3	0.242042
	270	3085	ld_R1	4	0.322723
	272	345	ld_R1	5	0.403403
	272	360	ld_R1	3	0.242042
	273	303	ld_R1	3	0.242042
	273	313	ld_R1	4	0.322723
	273	318	ld_R1	3	0.242042
	273	421	ld_R1	5	0.403403
	273	424	ld_R1	4	0.322723
	273	448	ld_R1	3	0.242042
	273	562	ld_R1	3	0.242042
	273	2935	ld_R1	4	0.322723
	273	2966	ld_R1	3	0.242042
	274	317	ld_R1	18	1.45225
	276	379	ld_R1	12	0.968168
	277	300	ld_R1	4	0.322723
	277	374	ld_R1	3	0.242042
	278	421	ld_R1	4	0.322723
	279	417	ld_R1	3	0.242042
	279	498	ld_R1	4	0.322723
	279	1027	ld_R1	3	0.242042
	279	1179	ld_R1	4	0.322723
	280	317	ld_R1	6	0.484084
	280	319	ld_R1	7	0.564765
	280	402	ld_R1	5	0.403403
	281	410	ld_R1	4	0.322723
	281	416	ld_R1	9	0.726126
	282	3227	ld_R1	5	0.403403
	287	1349	ld_R1	4	0.322723
	290	383	ld_R1	5	0.403403
	291	315	ld_R1	3	0.242042
	291	403	ld_R1	3	0.242042
	291	414	ld_R1	6	0.484084
	291	1937	ld_R1	4	0.322723
	291	2911	ld_R1	4	0.322723
	291	3051	ld_R1	4	0.322723
	291	3158	ld_R1	4	0.322723
	292	377	ld_R1	3	0.242042
	294	373	ld_R1	3	0.242042
	294	411	ld_R1	5	0.403403
	296	2078	ld_R1	4	0.322723
	299	376	ld_R1	3	0.242042
	299	3201	ld_R1	3	0.242042
	303	373	ld_R1	3	0.242042
	303	715	ld_R1	7	0.564765
	306	705	ld_R1	3	0.242042
	310	914	ld_R1	3	0.242042
	312	3207	ld_R1	4	0.322723
	313	493	ld_R1	4	0.322723
	315	358	ld_R1	3	0.242042
	315	3199	ld_R1	3	0.242042
	317	2859	ld_R1	3	0.242042
	319	720	ld_R1	10	0.806807
	321	1259	ld_R1	5	0.403403
	326	704	ld_R1	3	0.242042
	338	456	ld_R1	6	0.484084
	345	1499	ld_R1	6	0.484084
	352	636	ld_R1	5	0.403403
	357	531	ld_R1	4	0.322723
	357	690	ld_R1	3	0.242042
	362	531	ld_R1	7	0.564765
	368	413	ld_R1	3	0.242042
	368	1287	ld_R1	4	0.322723
	374	423	ld_R1	7	0.564765
	375	666	ld_R1	3	0.242042
	375	1192	ld_R1	3	0.242042
	375	2902	ld_R1	5	0.403403
	376	682	ld_R1	3	0.242042
	378	688	ld_R1	9	0.726126
	378	714	ld_R1	6	0.484084
	382	598	ld_R1	3	0.242042
	383	665	ld_R1	3	0.242042
	386	3019	ld_R1	4	0.322723
	389	2196	ld_R1	3	0.242042
	389	3081	ld_R1	3	0.242042
	389	3137	ld_R1	6	0.484084
	390	686	ld_R1	7	0.564765
	394	442	ld_R1	3	0.242042
	396	1230	ld_R1	6	0.484084
	398	499	ld_R1	5	0.403403
	399	710	ld_R1	3	0.242042
	401	725	ld_R1	3	0.242042
	402	442	ld_R1	3	0.242042
	402	1192	ld_R1	5	0.403403
	403	1905	ld_R1	3	0.242042
	407	876	ld_R1	4	0.322723
	408	1399	ld_R1	3	0.242042
	411	637	ld_R1	8	0.645446
	411	1909	ld_R1	4	0.322723
	414	466	ld_R1	11	0.887488
	414	1154	ld_R1	3	0.242042
	418	1159	ld_R1	4	0.322723
	421	1049	ld_R1	4	0.322723
	422	3146	ld_R1	4	0.322723
	423	785	ld_R1	4	0.322723
	433	478	ld_R1	3	0.242042
	435	450	ld_R1	3	0.242042
	438	1131	ld_R1	4	0.322723
	441	2905	ld_R1	4	0.322723
	447	1810	ld_R1	5	0.403403
	451	935	ld_R1	4	0.322723
	458	689	ld_R1	3	0.242042
	459	706	ld_R1	3	0.242042
	461	1410	ld_R1	10	0.806807
	465	2574	ld_R1	5	0.403403
	466	1102	ld_R1	5	0.403403
	467	538	ld_R1	3	0.242042
	467	2766	ld_R1	3	0.242042
	467	2956	ld_R1	5	0.403403
	467	3090	ld_R1	4	0.322723
	468	530	ld_R1	3	0.242042
	468	544	ld_R1	3	0.242042
	468	691	ld_R1	4	0.322723
	468	694	ld_R1	7	0.564765
	468	2529	ld_R1	3	0.242042
	469	499	ld_R1	4	0.322723
	469	571	ld_R1	4	0.322723
	469	633	ld_R1	3	0.242042
	469	865	ld_R1	3	0.242042
	469	2220	ld_R1	4	0.322723
	473	498	ld_R1	3	0.242042
	480	2406	ld_R1	3	0.242042
	481	2220	ld_R1	3	0.242042
	486	1845	ld_R1	5	0.403403
	496	561	ld_R1	5	0.403403
	496	627	ld_R1	3	0.242042
	496	662	ld_R1	5	0.403403
	497	594	ld_R1	3	0.242042
	497	665	ld_R1	5	0.403403
	497	681	ld_R1	16	1.29089
	497	3107	ld_R1	4	0.322723
	497	3224	ld_R1	3	0.242042
	498	683	ld_R1	3	0.242042
	498	686	ld_R1	6	0.484084
	498	3073	ld_R1	3	0.242042
	499	950	ld_R1	5	0.403403
	503	594	ld_R1	3	0.242042
	510	2942	ld_R1	3	0.242042
	511	1120	ld_R1	3	0.242042
	512	1537	ld_R1	5	0.403403
	516	688	ld_R1	3	0.242042
	521	586	ld_R1	6	0.484084
	521	594	ld_R1	7	0.564765
	521	604	ld_R1	3	0.242042
	522	686	ld_R1	6	0.484084
	523	618	ld_R1	17	1.37157
	523	693	ld_R1	5	0.403403
	523	1122	ld_R1	5	0.403403
	523	2906	ld_R1	4	0.322723
	523	2943	ld_R1	3	0.242042
	525	680	ld_R1	4	0.322723
	529	644	ld_R1	7	0.564765
	531	663	ld_R1	5	0.403403
	534	562	ld_R1	3	0.242042
	534	685	ld_R1	5	0.403403
	539	927	ld_R1	3	0.242042
	540	594	ld_R1	3	0.242042
	540	2633	ld_R1	3	0.242042
	541	686	ld_R1	6	0.484084
	550	657	ld_R1	3	0.242042
	550	1006	ld_R1	3	0.242042
	555	654	ld_R1	7	0.564765
	555	663	ld_R1	3	0.242042
	557	606	ld_R1	4	0.322723
	558	601	ld_R1	3	0.242042
	558	663	ld_R1	13	1.04885
	561	655	ld_R1	4	0.322723
	562	663	ld_R1	4	0.322723
	573	617	ld_R1	3	0.242042
	574	651	ld_R1	5	0.403403
	574	3216	ld_R1	4	0.322723
	575	801	ld_R1	7	0.564765
	576	785	ld_R1	3	0.242042
	579	2380	ld_R1	5	0.403403
	580	594	ld_R1	3	0.242042
	580	1073	ld_R1	5	0.403403
	581	799	ld_R1	4	0.322723
	583	797	ld_R1	3	0.242042
	584	656	ld_R1	3	0.242042
	584	2731	ld_R1	4	0.322723
	585	816	ld_R1	10	0.806807
	585	820	ld_R1	3	0.242042
	585	872	ld_R1	9	0.726126
	585	2590	ld_R1	3	0.242042
	585	2633	ld_R1	4	0.322723
	585	3212	ld_R1	4	0.322723
	586	646	ld_R1	4	0.322723
	586	826	ld_R1	5	0.403403
	586	2005	ld_R1	10	0.806807
	593	1525	ld_R1	6	0.484084
	594	3225	ld_R1	6	0.484084
	598	632	ld_R1	3	0.242042
	599	882	ld_R1	4	0.322723
	603	755	ld_R1	3	0.242042
	607	641	ld_R1	3	0.242042
	607	999	ld_R1	3	0.242042
	615	713	ld_R1	6	0.484084
	615	1250	ld_R1	4	0.322723
	617	784	ld_R1	4	0.322723
	619	785	ld_R1	3	0.242042
	620	738	ld_R1	3	0.242042
	628	764	ld_R1	3	0.242042
	629	690	ld_R1	4	0.322723
	629	777	ld_R1	3	0.242042
	629	1379	ld_R1	3	0.242042
	631	740	ld_R1	3	0.242042
	631	1506	ld_R1	4	0.322723
	632	1231	ld_R1	3	0.242042
	635	688	ld_R1	3	0.242042
	635	2489	ld_R1	3	0.242042
	657	1003	ld_R1	5	0.403403
	663	1962	ld_R1	3	0.242042
	664	1034	ld_R1	3	0.242042
	668	2486	ld_R1	3	0.242042
	670	901	ld_R1	5	0.403403
	680	2507	ld_R1	3	0.242042
	680	3048	ld_R1	3	0.242042
	682	1196	ld_R1	5	0.403403
	682	1250	ld_R1	3	0.242042
	684	757	ld_R1	4	0.322723
	685	766	ld_R1	4	0.322723
	690	745	ld_R1	3	0.242042
	695	1760	ld_R1	3	0.242042
	698	780	ld_R1	5	0.403403
	707	805	ld_R1	6	0.484084
	710	1354	ld_R1	5	0.403403
	718	1136	ld_R1	3	0.242042
	719	1476	ld_R1	6	0.484084
	727	881	ld_R1	4	0.322723
	729	940	ld_R1	4	0.322723
	735	1053	ld_R1	3	0.242042
	735	2327	ld_R1	5	0.403403
	737	1059	ld_R1	7	0.564765
	741	774	ld_R1	3	0.242042
	742	947	ld_R1	4	0.322723
	743	797	ld_R1	3	0.242042
	743	897	ld_R1	3	0.242042
	745	900	ld_R1	6	0.484084
	746	769	ld_R1	3	0.242042
	748	2540	ld_R1	3	0.242042
	750	785	ld_R1	8	0.645446
	750	861	ld_R1	3	0.242042
	750	1231	ld_R1	4	0.322723
	750	1241	ld_R1	7	0.564765
	751	2898	ld_R1	3	0.242042
	752	868	ld_R1	4	0.322723
	753	1454	ld_R1	4	0.322723
	754	902	ld_R1	4	0.322723
	754	1068	ld_R1	3	0.242042
	756	785	ld_R1	3	0.242042
	757	2946	ld_R1	3	0.242042
	761	1799	ld_R1	5	0.403403
	761	1923	ld_R1	6	0.484084
	764	1534	ld_R1	3	0.242042
	765	899	ld_R1	9	0.726126
	765	1240	ld_R1	6	0.484084
	765	2352	ld_R1	4	0.322723
	766	1988	ld_R1	4	0.322723
	774	914	ld_R1	5	0.403403
	778	1768	ld_R1	3	0.242042
	781	814	ld_R1	5	0.403403
	791	2263	ld_R1	10	0.806807
	794	2269	ld_R1	4	0.322723
	797	879	ld_R1	10	0.806807
	811	3096	ld_R1	3	0.242042
	823	947	ld_R1	4	0.322723
	837	1522	ld_R1	3	0.242042
	845	1018	ld_R1	3	0.242042
	857	905	ld_R1	3	0.242042
	860	2182	ld_R1	3	0.242042
	864	877	ld_R1	5	0.403403
	868	891	ld_R1	5	0.403403
	883	2956	ld_R1	4	0.322723
	890	903	ld_R1	3	0.242042
	898	1214	ld_R1	3	0.242042
	907	1610	ld_R1	3	0.242042
	914	1149	ld_R1	5	0.403403
	923	2904	ld_R1	3	0.242042
	930	1224	ld_R1	4	0.322723
	943	2819	ld_R1	3	0.242042
	944	1015	ld_R1	3	0.242042
	944	1128	ld_R1	3	0.242042
	945	2292	ld_R1	3	0.242042
	947	1312	ld_R1	7	0.564765
	948	1549	ld_R1	3	0.242042
	954	1098	ld_R1	3	0.242042
	955	1013	ld_R1	3	0.242042
	956	1923	ld_R1	6	0.484084
	962	1048	ld_R1	5	0.403403
	965	1933	ld_R1	4	0.322723
	977	2628	ld_R1	3	0.242042
	978	1045	ld_R1	3	0.242042
	989	1222	ld_R1	4	0.322723
	989	3228	ld_R1	3	0.242042
	991	1230	ld_R1	6	0.484084
	992	1222	ld_R1	4	0.322723
	995	1013	ld_R1	4	0.322723
	1005	1231	ld_R1	4	0.322723
	1013	1451	ld_R1	3	0.242042
	1023	1125	ld_R1	4	0.322723
	1033	1990	ld_R1	3	0.242042
	1038	1720	ld_R1	3	0.242042
	1072	1097	ld_R1	3	0.242042
	1108	1231	ld_R1	3	0.242042
	1110	2451	ld_R1	9	0.726126
	1111	2456	ld_R1	3	0.242042
	1119	1224	ld_R1	3	0.242042
	1131	1330	ld_R1	10	0.806807
	1133	1164	ld_R1	10	0.806807
	1149	1342	ld_R1	50	4.03403
	1158	2893	ld_R1	6	0.484084
	1193	1286	ld_R1	3	0.242042
	1197	1302	ld_R1	4	0.322723
	1212	1243	ld_R1	4	0.322723
	1212	1381	ld_R1	3	0.242042
	1235	1379	ld_R1	3	0.242042
	1248	1281	ld_R1	4	0.322723
	1274	2062	ld_R1	3	0.242042
	1279	1631	ld_R1	4	0.322723
	1296	1469	ld_R1	4	0.322723
	1302	2352	ld_R1	4	0.322723
	1311	1458	ld_R1	3	0.242042
	1311	1860	ld_R1	5	0.403403
	1314	1347	ld_R1	8	0.645446
	1317	1892	ld_R1	5	0.403403
	1319	1351	ld_R1	3	0.242042
	1319	1939	ld_R1	5	0.403403
	1320	1419	ld_R1	7	0.564765
	1323	3156	ld_R1	11	0.887488
	1329	1418	ld_R1	3	0.242042
	1339	1403	ld_R1	15	1.21021
	1343	1752	ld_R1	4	0.322723
	1343	2490	ld_R1	4	0.322723
	1343	3095	ld_R1	3	0.242042
	1344	1419	ld_R1	5	0.403403
	1350	1465	ld_R1	3	0.242042
	1353	1612	ld_R1	3	0.242042
	1354	1519	ld_R1	4	0.322723
	1372	1440	ld_R1	17	1.37157
	1379	1530	ld_R1	3	0.242042
	1398	1743	ld_R1	4	0.322723
	1404	1577	ld_R1	4	0.322723
	1405	1492	ld_R1	19	1.53293
	1408	1651	ld_R1	4	0.322723
	1423	2662	ld_R1	3	0.242042
	1430	2199	ld_R1	4	0.322723
	1433	2262	ld_R1	5	0.403403
	1445	1523	ld_R1	3	0.242042
	1446	1523	ld_R1	4	0.322723
	1448	1516	ld_R1	4	0.322723
	1452	1505	ld_R1	29	2.33974
	1467	1520	ld_R1	4	0.322723
	1470	1538	ld_R1	8	0.645446
	1476	1521	ld_R1	4	0.322723
	1480	1514	ld_R1	3	0.242042
	1502	1669	ld_R1	5	0.403403
	1523	2311	ld_R1	3	0.242042
	1526	2364	ld_R1	3	0.242042
	1528	1615	ld_R1	179	14.4418
	1540	2280	ld_R1	6	0.484084
	1542	1874	ld_R1	4	0.322723
	1544	1613	ld_R1	43	3.46927
	1548	1614	ld_R1	3	0.242042
	1555	1609	ld_R1	4	0.322723
	1557	1619	ld_R1	497	40.0983
	1560	1613	ld_R1	16531	1333.73
	1561	2128	ld_R1	3	0.242042
	1562	1613	ld_R1	5	0.403403
	1564	1622	ld_R1	5	0.403403
	1572	1613	ld_R1	10472	844.888
	1578	1621	ld_R1	4	0.322723
	1581	1617	ld_R1	5	0.403403
	1585	3039	ld_R1	5	0.403403
	1591	1633	ld_R1	62	5.0022
	1640	2563	ld_R1	4	0.322723
	1643	1688	ld_R1	3	0.242042
	1654	3139	ld_R1	5	0.403403
	1665	3065	ld_R1	5	0.403403
	1670	3083	ld_R1	4	0.322723
	1695	2662	ld_R1	4	0.322723
	1695	2997	ld_R1	5	0.403403
	1700	2414	ld_R1	4	0.322723
	1704	2662	ld_R1	3	0.242042
	1711	2668	ld_R1	4	0.322723
	1727	2628	ld_R1	6	0.484084
	1733	2540	ld_R1	5	0.403403
	1735	3159	ld_R1	3	0.242042
	1738	2525	ld_R1	3	0.242042
	1744	3147	ld_R1	3	0.242042
	1778	1964	ld_R1	3	0.242042
	1786	2678	ld_R1	3	0.242042
	1793	1839	ld_R1	8	0.645446
	1798	3134	ld_R1	3	0.242042
	1800	1911	ld_R1	9	0.726126
	1802	2383	ld_R1	4	0.322723
	1803	3199	ld_R1	6	0.484084
	1808	3076	ld_R1	6	0.484084
	1817	3124	ld_R1	3	0.242042
	1827	3219	ld_R1	3	0.242042
	1829	1906	ld_R1	3	0.242042
	1837	1889	ld_R1	3	0.242042
	1865	2826	ld_R1	3	0.242042
	1870	1960	ld_R1	5	0.403403
	1873	1911	ld_R1	3	0.242042
	1873	2093	ld_R1	3	0.242042
	1882	2540	ld_R1	4	0.322723
	1888	3170	ld_R1	4	0.322723
	1889	2846	ld_R1	3	0.242042
	1890	1977	ld_R1	3	0.242042
	1894	1928	ld_R1	4	0.322723
	1899	2953	ld_R1	3	0.242042
	1904	2411	ld_R1	3	0.242042
	1910	3120	ld_R1	5	0.403403
	1911	3034	ld_R1	7	0.564765
	1911	3058	ld_R1	3	0.242042
	1912	3025	ld_R1	4	0.322723
	1915	2311	ld_R1	5	0.403403
	1916	2046	ld_R1	17	1.37157
	1926	2364	ld_R1	3	0.242042
	1936	2999	ld_R1	3	0.242042
	1967	2343	ld_R1	25	2.01702
	1985	2583	ld_R1	3	0.242042
	1988	2966	ld_R1	4	0.322723
	1988	3076	ld_R1	3	0.242042
	1994	2333	ld_R1	3	0.242042
	1994	2334	ld_R1	4	0.322723
	1999	2170	ld_R1	3	0.242042
	2000	2326	ld_R1	3	0.242042
	2019	2068	ld_R1	5	0.403403
	2056	2128	ld_R1	8	0.645446
	2072	2329	ld_R1	4	0.322723
	2089	2898	ld_R1	3	0.242042
	2094	2701	ld_R1	3	0.242042
	2098	2167	ld_R1	6	0.484084
	2108	2645	ld_R1	5	0.403403
	2133	2626	ld_R1	6	0.484084
	2150	2676	ld_R1	5	0.403403
	2156	2904	ld_R1	3	0.242042
	2162	2346	ld_R1	5	0.403403
	2187	3120	ld_R1	4	0.322723
	2196	2333	ld_R1	3	0.242042
	2202	2343	ld_R1	3	0.242042
	2208	2314	ld_R1	5	0.403403
	2209	2672	ld_R1	3	0.242042
	2211	2464	ld_R1	5	0.403403
	2218	2268	ld_R1	3	0.242042
	2232	2280	ld_R1	3	0.242042
	2241	2595	ld_R1	3	0.242042
	2245	2563	ld_R1	3	0.242042
	2250	2350	ld_R1	9	0.726126
	2263	2558	ld_R1	3	0.242042
	2281	2485	ld_R1	3	0.242042
	2292	2317	ld_R1	3	0.242042
	2293	2572	ld_R1	4	0.322723
	2293	2619	ld_R1	5	0.403403
	2294	2351	ld_R1	3	0.242042
	2296	3075	ld_R1	5	0.403403
	2312	2942	ld_R1	3	0.242042
	2313	2843	ld_R1	5	0.403403
	2317	2816	ld_R1	6	0.484084
	2330	2812	ld_R1	3	0.242042
	2332	2467	ld_R1	45	3.63063
	2334	2419	ld_R1	28	2.25906
	2342	3141	ld_R1	3	0.242042
	2345	3042	ld_R1	3	0.242042
	2358	2415	ld_R1	8	0.645446
	2361	2770	ld_R1	39	3.14655
	2398	3192	ld_R1	3	0.242042
	2407	2661	ld_R1	3	0.242042
	2408	2605	ld_R1	3	0.242042
	2427	2756	ld_R1	3	0.242042
	2435	2478	ld_R1	3	0.242042
	2435	2883	ld_R1	3	0.242042
	2439	2667	ld_R1	3	0.242042
	2441	2518	ld_R1	20	1.61361
	2445	2551	ld_R1	3	0.242042
	2446	2754	ld_R1	4	0.322723
	2466	2520	ld_R1	4	0.322723
	2472	2687	ld_R1	3	0.242042
	2488	2668	ld_R1	5	0.403403
	2496	2950	ld_R1	3	0.242042
	2511	2788	ld_R1	5	0.403403
	2521	2677	ld_R1	3	0.242042
	2523	2801	ld_R1	7	0.564765
	2525	2706	ld_R1	4	0.322723
	2534	2599	ld_R1	3	0.242042
	2542	2637	ld_R1	4	0.322723
	2554	2608	ld_R1	3	0.242042
	2595	2943	ld_R1	3	0.242042
	2596	2877	ld_R1	4	0.322723
	2597	2779	ld_R1	3	0.242042
	2597	3229	ld_R1	3	0.242042
	2605	2646	ld_R1	24	1.93634
	2609	2619	ld_R1	6	0.484084
	2628	2816	ld_R1	17	1.37157
	2653	2925	ld_R1	5	0.403403
	2656	2845	ld_R1	3	0.242042
	2657	2826	ld_R1	20	1.61361
	2659	2844	ld_R1	5	0.403403
	2677	2810	ld_R1	4	0.322723
	2678	2834	ld_R1	3	0.242042
	2685	2763	ld_R1	3	0.242042
	2689	2807	ld_R1	4	0.322723
	2695	2792	ld_R1	4	0.322723
	2699	2761	ld_R1	8	0.645446
	2708	2773	ld_R1	6	0.484084
	2723	2758	ld_R1	7	0.564765
	2837	2884	ld_R1	4	0.322723
	2848	3083	ld_R1	7	0.564765
	2904	2966	ld_R1	4	0.322723
	2911	2966	ld_R1	4	0.322723
	2914	3142	ld_R1	5	0.403403
	2915	2944	ld_R1	5	0.403403
	2916	2943	ld_R1	5	0.403403
	2934	3040	ld_R1	13	1.04885
	2935	3152	ld_R1	4	0.322723
	2972	3153	ld_R1	6	0.484084
	2988	3145	ld_R1	3	0.242042
	2992	3059	ld_R1	3	0.242042
	2995	3179	ld_R1	4	0.322723
	3008	3163	ld_R1	3	0.242042
	3009	3167	ld_R1	4	0.322723
	3014	3090	ld_R1	6	0.484084
	3014	3160	ld_R1	9	0.726126
	3016	3111	ld_R1	4	0.322723
	3021	3056	ld_R1	7	0.564765
	3021	3159	ld_R1	4	0.322723
	3022	3151	ld_R1	3	0.242042
	3048	3166	ld_R1	3	0.242042
	3059	3094	ld_R1	4	0.322723
	3060	3145	ld_R1	3	0.242042
	3061	3162	ld_R1	3	0.242042
	3079	3139	ld_R1	4	0.322723
	3079	3188	ld_R1	3	0.242042
	3094	3138	ld_R1	3	0.242042
	3124	3160	ld_R1	3	0.242042
	3134	3166	ld_R1	3	0.242042
	3135	3165	ld_R1	3	0.242042
	3162	3219	ld_R1	3	0.242042
	25	3344	ld_R2	16	1.3061
	82	3294	ld_R2	3	0.244893
	87	3288	ld_R2	3	0.244893
	145	423	ld_R2	4	0.326524
	145	1240	ld_R2	4	0.326524
	146	156	ld_R2	3	0.244893
	146	388	ld_R2	3	0.244893
	146	390	ld_R2	6	0.489786
	146	432	ld_R2	7	0.571417
	146	441	ld_R2	11	0.897941
	146	442	ld_R2	26	2.12241
	146	443	ld_R2	15	1.22447
	146	444	ld_R2	13	1.0612
	146	2894	ld_R2	4	0.326524
	146	2930	ld_R2	4	0.326524
	146	3169	ld_R2	5	0.408155
	147	399	ld_R2	7	0.571417
	147	437	ld_R2	13	1.0612
	147	440	ld_R2	8	0.653048
	147	469	ld_R2	3	0.244893
	147	1330	ld_R2	3	0.244893
	148	3211	ld_R2	8	0.653048
	149	436	ld_R2	7	0.571417
	149	441	ld_R2	5	0.408155
	149	457	ld_R2	9	0.734679
	149	2930	ld_R2	3	0.244893
	150	401	ld_R2	6	0.489786
	150	420	ld_R2	3	0.244893
	150	1977	ld_R2	4	0.326524
	152	3069	ld_R2	6	0.489786
	153	3210	ld_R2	3	0.244893
	154	412	ld_R2	5	0.408155
	154	427	ld_R2	3	0.244893
	155	424	ld_R2	10	0.81631
	155	436	ld_R2	7	0.571417
	155	1449	ld_R2	36	2.93872
	155	3066	ld_R2	5	0.408155
	156	391	ld_R2	3	0.244893
	156	409	ld_R2	15	1.22447
	156	439	ld_R2	8	0.653048
	156	1104	ld_R2	3	0.244893
	157	423	ld_R2	5	0.408155
	158	407	ld_R2	7	0.571417
	158	1357	ld_R2	4	0.326524
	161	424	ld_R2	10	0.81631
	161	3212	ld_R2	3	0.244893
	162	293	ld_R2	3	0.244893
	162	409	ld_R2	9	0.734679
	162	3190	ld_R2	3	0.244893
	164	421	ld_R2	5	0.408155
	165	404	ld_R2	5	0.408155
	166	400	ld_R2	3	0.244893
	168	424	ld_R2	4	0.326524
	169	1421	ld_R2	6	0.489786
	169	3118	ld_R2	4	0.326524
	170	408	ld_R2	7	0.571417
	170	3081	ld_R2	7	0.571417
	170	3191	ld_R2	5	0.408155
	171	399	ld_R2	7	0.571417
	171	2996	ld_R2	3	0.244893
	174	1274	ld_R2	3	0.244893
	180	317	ld_R2	4	0.326524
	182	254	ld_R2	5	0.408155
	182	434	ld_R2	4	0.326524
	182	3198	ld_R2	4	0.326524
	183	1264	ld_R2	3	0.244893
	185	410	ld_R2	3	0.244893
	187	392	ld_R2	3	0.244893
	188	441	ld_R2	3	0.244893
	192	2362	ld_R2	5	0.408155
	194	3077	ld_R2	3	0.244893
	197	246	ld_R2	13	1.0612
	204	3076	ld_R2	3	0.244893
	211	834	ld_R2	3	0.244893
	216	1232	ld_R2	3	0.244893
	217	416	ld_R2	3	0.244893
	219	226	ld_R2	4	0.326524
	222	314	ld_R2	4	0.326524
	223	316	ld_R2	3	0.244893
	224	510	ld_R2	4	0.326524
	225	2940	ld_R2	4	0.326524
	228	393	ld_R2	3	0.244893
	230	394	ld_R2	7	0.571417
	233	446	ld_R2	3	0.244893
	245	810	ld_R2	4	0.326524
	246	810	ld_R2	8	0.653048
	247	445	ld_R2	4	0.326524
	247	2597	ld_R2	3	0.244893
	248	3201	ld_R2	3	0.244893
	249	448	ld_R2	3	0.244893
	249	1213	ld_R2	4	0.326524
	251	316	ld_R2	4	0.326524
	251	598	ld_R2	3	0.244893
	253	2814	ld_R2	4	0.326524
	255	316	ld_R2	9	0.734679
	255	424	ld_R2	3	0.244893
	255	601	ld_R2	3	0.244893
	256	331	ld_R2	4	0.326524
	257	303	ld_R2	4	0.326524
	263	421	ld_R2	4	0.326524
	263	2585	ld_R2	4	0.326524
	265	1193	ld_R2	3	0.244893
	273	318	ld_R2	3	0.244893
	273	415	ld_R2	4	0.326524
	273	421	ld_R2	6	0.489786
	273	562	ld_R2	3	0.244893
	273	708	ld_R2	4	0.326524
	273	1810	ld_R2	4	0.326524
	274	317	ld_R2	6	0.489786
	275	378	ld_R2	4	0.326524
	275	400	ld_R2	3	0.244893
	275	410	ld_R2	3	0.244893
	277	300	ld_R2	4	0.326524
	279	376	ld_R2	3	0.244893
	279	1179	ld_R2	6	0.489786
	280	317	ld_R2	9	0.734679
	282	424	ld_R2	3	0.244893
	282	3227	ld_R2	5	0.408155
	290	383	ld_R2	5	0.408155
	291	376	ld_R2	5	0.408155
	291	784	ld_R2	4	0.326524
	296	2078	ld_R2	4	0.326524
	299	408	ld_R2	4	0.326524
	302	517	ld_R2	3	0.244893
	303	309	ld_R2	3	0.244893
	303	373	ld_R2	3	0.244893
	305	1611	ld_R2	3	0.244893
	309	913	ld_R2	4	0.326524
	312	3207	ld_R2	4	0.326524
	315	358	ld_R2	5	0.408155
	320	374	ld_R2	3	0.244893
	320	3095	ld_R2	4	0.326524
	330	3203	ld_R2	9	0.734679
	332	339	ld_R2	5	0.408155
	345	498	ld_R2	3	0.244893
	345	1499	ld_R2	6	0.489786
	345	3107	ld_R2	4	0.326524
	353	637	ld_R2	5	0.408155
	355	2912	ld_R2	4	0.326524
	357	531	ld_R2	3	0.244893
	360	427	ld_R2	3	0.244893
	364	499	ld_R2	3	0.244893
	370	1289	ld_R2	4	0.326524
	372	421	ld_R2	3	0.244893
	374	1191	ld_R2	3	0.244893
	375	1449	ld_R2	6	0.489786
	375	3027	ld_R2	3	0.244893
	375	3166	ld_R2	3	0.244893
	376	1452	ld_R2	5	0.408155
	377	429	ld_R2	3	0.244893
	377	687	ld_R2	11	0.897941
	378	517	ld_R2	3	0.244893
	378	714	ld_R2	6	0.489786
	381	659	ld_R2	4	0.326524
	382	598	ld_R2	3	0.244893
	384	666	ld_R2	3	0.244893
	384	1087	ld_R2	4	0.326524
	386	3019	ld_R2	4	0.326524
	389	1819	ld_R2	3	0.244893
	390	533	ld_R2	3	0.244893
	390	686	ld_R2	6	0.489786
	396	1230	ld_R2	7	0.571417
	398	499	ld_R2	5	0.408155
	399	3080	ld_R2	4	0.326524
	401	725	ld_R2	3	0.244893
	402	729	ld_R2	5	0.408155
	403	1905	ld_R2	3	0.244893
	405	1396	ld_R2	3	0.244893
	406	575	ld_R2	5	0.408155
	407	1090	ld_R2	6	0.489786
	408	460	ld_R2	8	0.653048
	410	1908	ld_R2	4	0.326524
	411	637	ld_R2	4	0.326524
	418	1159	ld_R2	3	0.244893
	419	1266	ld_R2	4	0.326524
	420	2943	ld_R2	3	0.244893
	421	766	ld_R2	3	0.244893
	422	3094	ld_R2	3	0.244893
	431	3220	ld_R2	4	0.326524
	434	936	ld_R2	4	0.326524
	435	450	ld_R2	3	0.244893
	439	590	ld_R2	3	0.244893
	441	2905	ld_R2	4	0.326524
	447	1810	ld_R2	5	0.408155
	449	1137	ld_R2	3	0.244893
	461	1410	ld_R2	4	0.326524
	466	497	ld_R2	4	0.326524
	466	1102	ld_R2	5	0.408155
	466	1240	ld_R2	4	0.326524
	467	500	ld_R2	4	0.326524
	467	2766	ld_R2	3	0.244893
	467	2956	ld_R2	5	0.408155
	467	3090	ld_R2	4	0.326524
	468	694	ld_R2	7	0.571417
	469	571	ld_R2	4	0.326524
	469	865	ld_R2	3	0.244893
	469	2220	ld_R2	4	0.326524
	469	2530	ld_R2	3	0.244893
	473	3066	ld_R2	5	0.408155
	474	499	ld_R2	6	0.489786
	475	514	ld_R2	4	0.326524
	482	514	ld_R2	4	0.326524
	482	1331	ld_R2	3	0.244893
	482	1841	ld_R2	4	0.326524
	488	3027	ld_R2	3	0.244893
	496	561	ld_R2	5	0.408155
	497	665	ld_R2	4	0.326524
	497	681	ld_R2	16	1.3061
	497	1059	ld_R2	4	0.326524
	498	3073	ld_R2	3	0.244893
	500	686	ld_R2	3	0.244893
	515	522	ld_R2	4	0.326524
	517	547	ld_R2	8	0.653048
	521	604	ld_R2	3	0.244893
	522	595	ld_R2	5	0.408155
	522	637	ld_R2	7	0.571417
	522	686	ld_R2	4	0.326524
	522	3057	ld_R2	3	0.244893
	523	618	ld_R2	11	0.897941
	523	1122	ld_R2	5	0.408155
	523	2906	ld_R2	4	0.326524
	529	663	ld_R2	3	0.244893
	529	680	ld_R2	3	0.244893
	531	559	ld_R2	3	0.244893
	534	864	ld_R2	3	0.244893
	539	1272	ld_R2	3	0.244893
	540	594	ld_R2	4	0.326524
	541	576	ld_R2	6	0.489786
	551	1616	ld_R2	5	0.408155
	552	559	ld_R2	3	0.244893
	552	663	ld_R2	3	0.244893
	555	654	ld_R2	6	0.489786
	558	663	ld_R2	3	0.244893
	561	655	ld_R2	11	0.897941
	563	655	ld_R2	3	0.244893
	569	657	ld_R2	3	0.244893
	572	655	ld_R2	3	0.244893
	574	651	ld_R2	5	0.408155
	574	655	ld_R2	4	0.326524
	576	582	ld_R2	12	0.979572
	578	636	ld_R2	3	0.244893
	579	2380	ld_R2	4	0.326524
	580	594	ld_R2	4	0.326524
	582	682	ld_R2	4	0.326524
	583	755	ld_R2	8	0.653048
	585	816	ld_R2	4	0.326524
	585	825	ld_R2	3	0.244893
	585	2004	ld_R2	5	0.408155
	585	2590	ld_R2	3	0.244893
	585	3212	ld_R2	4	0.326524
	586	1996	ld_R2	4	0.326524
	590	2516	ld_R2	3	0.244893
	593	1525	ld_R2	8	0.653048
	593	2788	ld_R2	3	0.244893
	594	612	ld_R2	3	0.244893
	594	3225	ld_R2	6	0.489786
	598	632	ld_R2	3	0.244893
	599	882	ld_R2	3	0.244893
	606	2708	ld_R2	3	0.244893
	607	799	ld_R2	3	0.244893
	607	807	ld_R2	3	0.244893
	609	1119	ld_R2	4	0.326524
	615	795	ld_R2	3	0.244893
	619	785	ld_R2	3	0.244893
	620	784	ld_R2	3	0.244893
	622	799	ld_R2	4	0.326524
	629	777	ld_R2	3	0.244893
	629	875	ld_R2	3	0.244893
	630	691	ld_R2	4	0.326524
	631	1506	ld_R2	3	0.244893
	633	1232	ld_R2	3	0.244893
	633	2487	ld_R2	3	0.244893
	635	688	ld_R2	3	0.244893
	636	714	ld_R2	5	0.408155
	637	663	ld_R2	5	0.408155
	645	1919	ld_R2	3	0.244893
	651	741	ld_R2	3	0.244893
	653	1380	ld_R2	4	0.326524
	656	1515	ld_R2	3	0.244893
	656	1833	ld_R2	4	0.326524
	657	1003	ld_R2	6	0.489786
	666	2848	ld_R2	4	0.326524
	670	901	ld_R2	8	0.653048
	682	1196	ld_R2	5	0.408155
	682	1250	ld_R2	3	0.244893
	683	2036	ld_R2	4	0.326524
	689	1186	ld_R2	3	0.244893
	690	745	ld_R2	5	0.408155
	695	1760	ld_R2	3	0.244893
	698	780	ld_R2	5	0.408155
	707	1351	ld_R2	5	0.408155
	723	839	ld_R2	3	0.244893
	729	940	ld_R2	5	0.408155
	737	1059	ld_R2	7	0.571417
	741	774	ld_R2	4	0.326524
	743	897	ld_R2	3	0.244893
[truncated: 4,632 more rows]

## Sheet: L delVgs
L delVgs	5' Junction Point	3' Junction Point	Sample Name	Reads	Norm. Reads		L RNA 3' cbVGs	Break Point	Rejoin Point	Sample Name	Reads	Norm. Reads		L RNA 5' cbVGs	Break Point	Rejoin Point	Sample Name	Reads	Norm. Reads
	145	185	al1.AATAGACTGC-ACAGCGATCG.H5TJWDSX2_R1	3	3.64964			68	235	al1.AATAGACTGC-ACAGCGATCG.H5TJWDSX2_R1	3	3.64964			5315	5394	al1.AATAGACTGC-ACAGCGATCG.H5TJWDSX2_R1	3	3.64964
	150	4541	al1.AATAGACTGC-ACAGCGATCG.H5TJWDSX2_R1	4	4.86619			193	280	al1.AATAGACTGC-ACAGCGATCG.H5TJWDSX2_R1	3	3.64964			6077	6084	al1.AATAGACTGC-ACAGCGATCG.H5TJWDSX2_R1	4	4.86619
	150	6526	al1.AATAGACTGC-ACAGCGATCG.H5TJWDSX2_R1	3	3.64964			211	337	al1.AATAGACTGC-ACAGCGATCG.H5TJWDSX2_R1	4	4.86619			4878	4931	al1.AATAGACTGC-ACAGCGATCG.H5TJWDSX2_R2	3	3.66759
	157	6653	al1.AATAGACTGC-ACAGCGATCG.H5TJWDSX2_R1	4	4.86619			1966	2105	al1.AATAGACTGC-ACAGCGATCG.H5TJWDSX2_R1	3	3.64964			5316	5393	al1.AATAGACTGC-ACAGCGATCG.H5TJWDSX2_R2	3	3.66759
	164	6684	al1.AATAGACTGC-ACAGCGATCG.H5TJWDSX2_R1	6	7.29929			2016	2150	al1.AATAGACTGC-ACAGCGATCG.H5TJWDSX2_R1	3	3.64964			6962	7024	al1.AATAGACTGC-ACAGCGATCG.H5TJWDSX2_R2	3	3.66759
	165	6016	al1.AATAGACTGC-ACAGCGATCG.H5TJWDSX2_R1	5	6.08274			3318	3469	al1.AATAGACTGC-ACAGCGATCG.H5TJWDSX2_R1	3	3.64964			6729	6738	l48_R2	3	1.49373
	178	6776	al1.AATAGACTGC-ACAGCGATCG.H5TJWDSX2_R1	3	3.64964			5054	5176	al1.AATAGACTGC-ACAGCGATCG.H5TJWDSX2_R1	3	3.64964
	188	6501	al1.AATAGACTGC-ACAGCGATCG.H5TJWDSX2_R1	5	6.08274			5646	5747	al1.AATAGACTGC-ACAGCGATCG.H5TJWDSX2_R1	9	10.9489
	195	6142	al1.AATAGACTGC-ACAGCGATCG.H5TJWDSX2_R1	3	3.64964			5880	5997	al1.AATAGACTGC-ACAGCGATCG.H5TJWDSX2_R1	3	3.64964
	197	5655	al1.AATAGACTGC-ACAGCGATCG.H5TJWDSX2_R1	4	4.86619			6036	6154	al1.AATAGACTGC-ACAGCGATCG.H5TJWDSX2_R1	5	6.08274
	197	6306	al1.AATAGACTGC-ACAGCGATCG.H5TJWDSX2_R1	3	3.64964			140	246	al1.AATAGACTGC-ACAGCGATCG.H5TJWDSX2_R2	3	3.66759
	199	5468	al1.AATAGACTGC-ACAGCGATCG.H5TJWDSX2_R1	19	23.1144			209	339	al1.AATAGACTGC-ACAGCGATCG.H5TJWDSX2_R2	4	4.89013
	199	6119	al1.AATAGACTGC-ACAGCGATCG.H5TJWDSX2_R1	3	3.64964			278	347	al1.AATAGACTGC-ACAGCGATCG.H5TJWDSX2_R2	3	3.66759
	199	6650	al1.AATAGACTGC-ACAGCGATCG.H5TJWDSX2_R1	5	6.08274			833	895	al1.AATAGACTGC-ACAGCGATCG.H5TJWDSX2_R2	3	3.66759
	200	5727	al1.AATAGACTGC-ACAGCGATCG.H5TJWDSX2_R1	4	4.86619			1967	2104	al1.AATAGACTGC-ACAGCGATCG.H5TJWDSX2_R2	3	3.66759
	200	6690	al1.AATAGACTGC-ACAGCGATCG.H5TJWDSX2_R1	6	7.29929			5054	5176	al1.AATAGACTGC-ACAGCGATCG.H5TJWDSX2_R2	3	3.66759
	201	6754	al1.AATAGACTGC-ACAGCGATCG.H5TJWDSX2_R1	9	10.9489			5411	5433	al1.AATAGACTGC-ACAGCGATCG.H5TJWDSX2_R2	3	3.66759
	206	6795	al1.AATAGACTGC-ACAGCGATCG.H5TJWDSX2_R1	21	25.5475			5655	5738	al1.AATAGACTGC-ACAGCGATCG.H5TJWDSX2_R2	6	7.33519
	207	254	al1.AATAGACTGC-ACAGCGATCG.H5TJWDSX2_R1	3	3.64964			5874	6003	al1.AATAGACTGC-ACAGCGATCG.H5TJWDSX2_R2	5	6.11266
	207	6718	al1.AATAGACTGC-ACAGCGATCG.H5TJWDSX2_R1	13	15.8151			6036	6154	al1.AATAGACTGC-ACAGCGATCG.H5TJWDSX2_R2	4	4.89013
	209	6342	al1.AATAGACTGC-ACAGCGATCG.H5TJWDSX2_R1	4	4.86619			6288	6367	al1.AATAGACTGC-ACAGCGATCG.H5TJWDSX2_R2	4	4.89013
	212	6777	al1.AATAGACTGC-ACAGCGATCG.H5TJWDSX2_R1	11	13.382			1082	1109	al2.CGATGACCTC-GCACCAGACT.H5TJWDSX2_R1	3	3.49288
	216	7021	al1.AATAGACTGC-ACAGCGATCG.H5TJWDSX2_R1	3	3.64964			1312	1454	al2.CGATGACCTC-GCACCAGACT.H5TJWDSX2_R1	3	3.49288
	217	6524	al1.AATAGACTGC-ACAGCGATCG.H5TJWDSX2_R1	11	13.382			1412	1484	al2.CGATGACCTC-GCACCAGACT.H5TJWDSX2_R1	4	4.65717
	217	6743	al1.AATAGACTGC-ACAGCGATCG.H5TJWDSX2_R1	4	4.86619			2551	2655	al2.CGATGACCTC-GCACCAGACT.H5TJWDSX2_R1	4	4.65717
	217	6809	al1.AATAGACTGC-ACAGCGATCG.H5TJWDSX2_R1	3	3.64964			3119	3203	al2.CGATGACCTC-GCACCAGACT.H5TJWDSX2_R1	3	3.49288
	217	6920	al1.AATAGACTGC-ACAGCGATCG.H5TJWDSX2_R1	4	4.86619			3493	3650	al2.CGATGACCTC-GCACCAGACT.H5TJWDSX2_R1	3	3.49288
	219	253	al1.AATAGACTGC-ACAGCGATCG.H5TJWDSX2_R1	19	23.1144			5646	5747	al2.CGATGACCTC-GCACCAGACT.H5TJWDSX2_R1	4	4.65717
	219	6715	al1.AATAGACTGC-ACAGCGATCG.H5TJWDSX2_R1	7	8.51584			5967	6141	al2.CGATGACCTC-GCACCAGACT.H5TJWDSX2_R1	3	3.49288
	220	252	al1.AATAGACTGC-ACAGCGATCG.H5TJWDSX2_R1	3	3.64964			6959	7033	al2.CGATGACCTC-GCACCAGACT.H5TJWDSX2_R1	3	3.49288
	227	6783	al1.AATAGACTGC-ACAGCGATCG.H5TJWDSX2_R1	9	10.9489			7006	7137	al2.CGATGACCTC-GCACCAGACT.H5TJWDSX2_R1	5	5.82146
	247	6836	al1.AATAGACTGC-ACAGCGATCG.H5TJWDSX2_R1	4	4.86619			7048	7128	al2.CGATGACCTC-GCACCAGACT.H5TJWDSX2_R1	4	4.65717
	252	5842	al1.AATAGACTGC-ACAGCGATCG.H5TJWDSX2_R1	3	3.64964			1312	1454	al2.CGATGACCTC-GCACCAGACT.H5TJWDSX2_R2	3	3.51215
	253	5840	al1.AATAGACTGC-ACAGCGATCG.H5TJWDSX2_R1	5	6.08274			1412	1484	al2.CGATGACCTC-GCACCAGACT.H5TJWDSX2_R2	4	4.68286
	266	5886	al1.AATAGACTGC-ACAGCGATCG.H5TJWDSX2_R1	16	19.4648			2551	2655	al2.CGATGACCTC-GCACCAGACT.H5TJWDSX2_R2	4	4.68286
	270	6208	al1.AATAGACTGC-ACAGCGATCG.H5TJWDSX2_R1	15	18.2482			3116	3206	al2.CGATGACCTC-GCACCAGACT.H5TJWDSX2_R2	3	3.51215
	271	361	al1.AATAGACTGC-ACAGCGATCG.H5TJWDSX2_R1	3	3.64964			6873	6893	al2.CGATGACCTC-GCACCAGACT.H5TJWDSX2_R2	4	4.68286
	271	6848	al1.AATAGACTGC-ACAGCGATCG.H5TJWDSX2_R1	4	4.86619			7007	7136	al2.CGATGACCTC-GCACCAGACT.H5TJWDSX2_R2	3	3.51215
	272	6471	al1.AATAGACTGC-ACAGCGATCG.H5TJWDSX2_R1	19	23.1144			7048	7128	al2.CGATGACCTC-GCACCAGACT.H5TJWDSX2_R2	4	4.68286
	272	6882	al1.AATAGACTGC-ACAGCGATCG.H5TJWDSX2_R1	4	4.86619			2259	7125	l24s.GACGTCTTAT-ACGGTTCACC.HLGTMDSXY_R2	3	30.0249
	272	7044	al1.AATAGACTGC-ACAGCGATCG.H5TJWDSX2_R1	5	6.08274			13	1287	l48s.GTTCCAATAT-ACAATTCTGC.HLGTMDSXY_R1	3	0.884814
	276	5833	al1.AATAGACTGC-ACAGCGATCG.H5TJWDSX2_R1	4	4.86619			31	3928	l48s.GTTCCAATAT-ACAATTCTGC.HLGTMDSXY_R1	3	0.884814
	294	5674	al1.AATAGACTGC-ACAGCGATCG.H5TJWDSX2_R1	3	3.64964			65	5396	l48s.GTTCCAATAT-ACAATTCTGC.HLGTMDSXY_R1	3	0.884814
	295	344	al1.AATAGACTGC-ACAGCGATCG.H5TJWDSX2_R1	4	4.86619			82	5443	l48s.GTTCCAATAT-ACAATTCTGC.HLGTMDSXY_R1	3	0.884814
	296	1206	al1.AATAGACTGC-ACAGCGATCG.H5TJWDSX2_R1	5	6.08274			111	6860	l48s.GTTCCAATAT-ACAATTCTGC.HLGTMDSXY_R1	5	1.47469
	297	6898	al1.AATAGACTGC-ACAGCGATCG.H5TJWDSX2_R1	4	4.86619			296	6110	l48s.GTTCCAATAT-ACAATTCTGC.HLGTMDSXY_R1	3	0.884814
	298	5852	al1.AATAGACTGC-ACAGCGATCG.H5TJWDSX2_R1	4	4.86619			696	6280	l48s.GTTCCAATAT-ACAATTCTGC.HLGTMDSXY_R1	3	0.884814
	298	6758	al1.AATAGACTGC-ACAGCGATCG.H5TJWDSX2_R1	3	3.64964			2251	7084	l48s.GTTCCAATAT-ACAATTCTGC.HLGTMDSXY_R1	3	0.884814
	299	6774	al1.AATAGACTGC-ACAGCGATCG.H5TJWDSX2_R1	4	4.86619			2966	4844	l48s.GTTCCAATAT-ACAATTCTGC.HLGTMDSXY_R1	3	0.884814
	302	6345	al1.AATAGACTGC-ACAGCGATCG.H5TJWDSX2_R1	8	9.73238			5061	6018	l48s.GTTCCAATAT-ACAATTCTGC.HLGTMDSXY_R1	3	0.884814
	305	6963	al1.AATAGACTGC-ACAGCGATCG.H5TJWDSX2_R1	8	9.73238			5352	6613	l48s.GTTCCAATAT-ACAATTCTGC.HLGTMDSXY_R1	3	0.884814
	309	4933	al1.AATAGACTGC-ACAGCGATCG.H5TJWDSX2_R1	3	3.64964			6163	6436	l48s.GTTCCAATAT-ACAATTCTGC.HLGTMDSXY_R1	3	0.884814
	316	6632	al1.AATAGACTGC-ACAGCGATCG.H5TJWDSX2_R1	8	9.73238			7039	7160	l48s.GTTCCAATAT-ACAATTCTGC.HLGTMDSXY_R1	3	0.884814
	320	6162	al1.AATAGACTGC-ACAGCGATCG.H5TJWDSX2_R1	14	17.0317			13	1287	l48s.GTTCCAATAT-ACAATTCTGC.HLGTMDSXY_R2	3	0.894279
	324	6508	al1.AATAGACTGC-ACAGCGATCG.H5TJWDSX2_R1	24	29.1972			38	2185	l48s.GTTCCAATAT-ACAATTCTGC.HLGTMDSXY_R2	3	0.894279
	326	375	al1.AATAGACTGC-ACAGCGATCG.H5TJWDSX2_R1	3	3.64964			65	5396	l48s.GTTCCAATAT-ACAATTCTGC.HLGTMDSXY_R2	3	0.894279
	355	5570	al1.AATAGACTGC-ACAGCGATCG.H5TJWDSX2_R1	3	3.64964			116	6855	l48s.GTTCCAATAT-ACAATTCTGC.HLGTMDSXY_R2	3	0.894279
	383	6690	al1.AATAGACTGC-ACAGCGATCG.H5TJWDSX2_R1	3	3.64964			1776	1840	l48s.GTTCCAATAT-ACAATTCTGC.HLGTMDSXY_R2	6	1.78856
	388	5831	al1.AATAGACTGC-ACAGCGATCG.H5TJWDSX2_R1	3	3.64964			2251	7084	l48s.GTTCCAATAT-ACAATTCTGC.HLGTMDSXY_R2	3	0.894279
	392	6006	al1.AATAGACTGC-ACAGCGATCG.H5TJWDSX2_R1	3	3.64964			4241	6421	l48s.GTTCCAATAT-ACAATTCTGC.HLGTMDSXY_R2	3	0.894279
	393	5527	al1.AATAGACTGC-ACAGCGATCG.H5TJWDSX2_R1	4	4.86619			5234	5271	l48s.GTTCCAATAT-ACAATTCTGC.HLGTMDSXY_R2	4	1.19237
	415	6296	al1.AATAGACTGC-ACAGCGATCG.H5TJWDSX2_R1	6	7.29929			5240	5268	l48s.GTTCCAATAT-ACAATTCTGC.HLGTMDSXY_R2	3	0.894279
	424	5747	al1.AATAGACTGC-ACAGCGATCG.H5TJWDSX2_R1	10	12.1655			5355	6610	l48s.GTTCCAATAT-ACAATTCTGC.HLGTMDSXY_R2	3	0.894279
	435	5572	al1.AATAGACTGC-ACAGCGATCG.H5TJWDSX2_R1	3	3.64964			5411	5433	l48s.GTTCCAATAT-ACAATTCTGC.HLGTMDSXY_R2	3	0.894279
	435	6346	al1.AATAGACTGC-ACAGCGATCG.H5TJWDSX2_R1	9	10.9489			6052	6077	l48s.GTTCCAATAT-ACAATTCTGC.HLGTMDSXY_R2	4	1.19237
	448	6821	al1.AATAGACTGC-ACAGCGATCG.H5TJWDSX2_R1	3	3.64964			6546	6558	l48s.GTTCCAATAT-ACAATTCTGC.HLGTMDSXY_R2	7	2.08665
	451	6917	al1.AATAGACTGC-ACAGCGATCG.H5TJWDSX2_R1	3	3.64964			7040	7159	l48s.GTTCCAATAT-ACAATTCTGC.HLGTMDSXY_R2	4	1.19237
	457	5831	al1.AATAGACTGC-ACAGCGATCG.H5TJWDSX2_R1	3	3.64964			1	418	ld_R1	4	0.930535
	460	5090	al1.AATAGACTGC-ACAGCGATCG.H5TJWDSX2_R1	6	7.29929			32	7164	ld_R1	3	0.697901
	495	513	al1.AATAGACTGC-ACAGCGATCG.H5TJWDSX2_R1	7	8.51584			118	6853	ld_R1	7	1.62844
	500	541	al1.AATAGACTGC-ACAGCGATCG.H5TJWDSX2_R1	4	4.86619			242	6970	ld_R1	3	0.697901
	634	4642	al1.AATAGACTGC-ACAGCGATCG.H5TJWDSX2_R1	4	4.86619			268	275	ld_R1	4	0.930535
	652	6964	al1.AATAGACTGC-ACAGCGATCG.H5TJWDSX2_R1	6	7.29929			340	6759	ld_R1	3	0.697901
	685	6280	al1.AATAGACTGC-ACAGCGATCG.H5TJWDSX2_R1	3	3.64964			662	3741	ld_R1	3	0.697901
	711	6345	al1.AATAGACTGC-ACAGCGATCG.H5TJWDSX2_R1	3	3.64964			1355	1390	ld_R1	3	0.697901
	741	5633	al1.AATAGACTGC-ACAGCGATCG.H5TJWDSX2_R1	3	3.64964			1369	2045	ld_R1	4	0.930535
	768	6715	al1.AATAGACTGC-ACAGCGATCG.H5TJWDSX2_R1	6	7.29929			1645	1659	ld_R1	3	0.697901
	886	6915	al1.AATAGACTGC-ACAGCGATCG.H5TJWDSX2_R1	9	10.9489			1837	1984	ld_R1	3	0.697901
	951	6290	al1.AATAGACTGC-ACAGCGATCG.H5TJWDSX2_R1	3	3.64964			1963	2245	ld_R1	4	0.930535
	1049	6161	al1.AATAGACTGC-ACAGCGATCG.H5TJWDSX2_R1	9	10.9489			2683	2737	ld_R1	7	1.62844
	1051	5858	al1.AATAGACTGC-ACAGCGATCG.H5TJWDSX2_R1	4	4.86619			2843	4326	ld_R1	3	0.697901
	1080	6851	al1.AATAGACTGC-ACAGCGATCG.H5TJWDSX2_R1	3	3.64964			2887	3302	ld_R1	3	0.697901
	1083	6752	al1.AATAGACTGC-ACAGCGATCG.H5TJWDSX2_R1	5	6.08274			3030	4312	ld_R1	3	0.697901
	1091	6779	al1.AATAGACTGC-ACAGCGATCG.H5TJWDSX2_R1	4	4.86619			3239	3281	ld_R1	3	0.697901
	1134	3141	al1.AATAGACTGC-ACAGCGATCG.H5TJWDSX2_R1	3	3.64964			3511	4715	ld_R1	3	0.697901
	1206	6196	al1.AATAGACTGC-ACAGCGATCG.H5TJWDSX2_R1	4	4.86619			3682	3731	ld_R1	3	0.697901
	1209	5843	al1.AATAGACTGC-ACAGCGATCG.H5TJWDSX2_R1	4	4.86619			3921	3994	ld_R1	12	2.7916
	1210	6180	al1.AATAGACTGC-ACAGCGATCG.H5TJWDSX2_R1	3	3.64964			4058	4085	ld_R1	4	0.930535
	1311	6069	al1.AATAGACTGC-ACAGCGATCG.H5TJWDSX2_R1	3	3.64964			4279	4300	ld_R1	4	0.930535
	1354	6793	al1.AATAGACTGC-ACAGCGATCG.H5TJWDSX2_R1	9	10.9489			4399	4606	ld_R1	3	0.697901
	1445	5452	al1.AATAGACTGC-ACAGCGATCG.H5TJWDSX2_R1	4	4.86619			4623	4848	ld_R1	4	0.930535
	1463	6180	al1.AATAGACTGC-ACAGCGATCG.H5TJWDSX2_R1	5	6.08274			5842	5940	ld_R1	7	1.62844
	1468	5391	al1.AATAGACTGC-ACAGCGATCG.H5TJWDSX2_R1	4	4.86619			6696	6779	ld_R1	5	1.16317
	1559	6066	al1.AATAGACTGC-ACAGCGATCG.H5TJWDSX2_R1	5	6.08274			37	7159	ld_R2	5	1.17233
	2059	6486	al1.AATAGACTGC-ACAGCGATCG.H5TJWDSX2_R1	5	6.08274			67	205	ld_R2	3	0.703399
	2213	6952	al1.AATAGACTGC-ACAGCGATCG.H5TJWDSX2_R1	3	3.64964			116	6855	ld_R2	7	1.64126
	2619	6394	al1.AATAGACTGC-ACAGCGATCG.H5TJWDSX2_R1	6	7.29929			242	6970	ld_R2	3	0.703399
	2660	5931	al1.AATAGACTGC-ACAGCGATCG.H5TJWDSX2_R1	3	3.64964			268	275	ld_R2	4	0.937866
	3180	3212	al1.AATAGACTGC-ACAGCGATCG.H5TJWDSX2_R1	4	4.86619			341	6758	ld_R2	3	0.703399
	3225	5917	al1.AATAGACTGC-ACAGCGATCG.H5TJWDSX2_R1	3	3.64964			1355	1390	ld_R2	3	0.703399
	4097	4207	al1.AATAGACTGC-ACAGCGATCG.H5TJWDSX2_R1	3	3.64964			1369	2045	ld_R2	4	0.937866
	5409	6109	al1.AATAGACTGC-ACAGCGATCG.H5TJWDSX2_R1	9	10.9489			1645	1659	ld_R2	3	0.703399
	145	185	al1.AATAGACTGC-ACAGCGATCG.H5TJWDSX2_R2	3	3.66759			1837	1984	ld_R2	5	1.17233
	150	4541	al1.AATAGACTGC-ACAGCGATCG.H5TJWDSX2_R2	9	11.0028			1960	2248	ld_R2	4	0.937866
	150	6526	al1.AATAGACTGC-ACAGCGATCG.H5TJWDSX2_R2	3	3.66759			2445	2466	ld_R2	3	0.703399
	157	6653	al1.AATAGACTGC-ACAGCGATCG.H5TJWDSX2_R2	3	3.66759			2449	2586	ld_R2	3	0.703399
	164	6684	al1.AATAGACTGC-ACAGCGATCG.H5TJWDSX2_R2	3	3.66759			2685	2735	ld_R2	7	1.64126
	165	6016	al1.AATAGACTGC-ACAGCGATCG.H5TJWDSX2_R2	8	9.78025			2789	3270	ld_R2	3	0.703399
	167	5916	al1.AATAGACTGC-ACAGCGATCG.H5TJWDSX2_R2	3	3.66759			2843	4326	ld_R2	3	0.703399
	178	6776	al1.AATAGACTGC-ACAGCGATCG.H5TJWDSX2_R2	3	3.66759			2959	3008	ld_R2	4	0.937866
	188	6501	al1.AATAGACTGC-ACAGCGATCG.H5TJWDSX2_R2	4	4.89013			3030	4312	ld_R2	3	0.703399
	195	6142	al1.AATAGACTGC-ACAGCGATCG.H5TJWDSX2_R2	6	7.33519			3902	3957	ld_R2	3	0.703399
	199	5468	al1.AATAGACTGC-ACAGCGATCG.H5TJWDSX2_R2	17	20.783			3921	3994	ld_R2	11	2.57913
	199	6449	al1.AATAGACTGC-ACAGCGATCG.H5TJWDSX2_R2	5	6.11266			4054	4097	ld_R2	3	0.703399
	199	6650	al1.AATAGACTGC-ACAGCGATCG.H5TJWDSX2_R2	5	6.11266			4058	4085	ld_R2	4	0.937866
	200	5727	al1.AATAGACTGC-ACAGCGATCG.H5TJWDSX2_R2	4	4.89013			4281	4298	ld_R2	4	0.937866
	200	6690	al1.AATAGACTGC-ACAGCGATCG.H5TJWDSX2_R2	4	4.89013			4415	4538	ld_R2	5	1.17233
	201	6754	al1.AATAGACTGC-ACAGCGATCG.H5TJWDSX2_R2	12	14.6704			4474	4761	ld_R2	3	0.703399
	206	6744	al1.AATAGACTGC-ACAGCGATCG.H5TJWDSX2_R2	6	7.33519			4623	4848	ld_R2	4	0.937866
	206	6795	al1.AATAGACTGC-ACAGCGATCG.H5TJWDSX2_R2	17	20.783			4706	5972	ld_R2	3	0.703399
	206	6897	al1.AATAGACTGC-ACAGCGATCG.H5TJWDSX2_R2	3	3.66759			5240	5268	ld_R2	3	0.703399
	207	254	al1.AATAGACTGC-ACAGCGATCG.H5TJWDSX2_R2	5	6.11266			5263	5463	ld_R2	3	0.703399
	207	6718	al1.AATAGACTGC-ACAGCGATCG.H5TJWDSX2_R2	9	11.0028			5880	5970	ld_R2	4	0.937866
	209	6342	al1.AATAGACTGC-ACAGCGATCG.H5TJWDSX2_R2	7	8.55772			6695	6780	ld_R2	5	1.17233
	212	6777	al1.AATAGACTGC-ACAGCGATCG.H5TJWDSX2_R2	17	20.783			7048	7063	ld_R2	3	0.703399
	216	6778	al1.AATAGACTGC-ACAGCGATCG.H5TJWDSX2_R2	4	4.89013			5239	5269	ArmH2_R2	3	3.20445
	216	7021	al1.AATAGACTGC-ACAGCGATCG.H5TJWDSX2_R2	4	4.89013			468	7004	ArmL1_R1	4	0.450583
	217	6524	al1.AATAGACTGC-ACAGCGATCG.H5TJWDSX2_R2	4	4.89013			1378	6166	ArmL1_R1	3	0.337937
	217	6743	al1.AATAGACTGC-ACAGCGATCG.H5TJWDSX2_R2	3	3.66759			2338	6459	ArmL1_R1	3	0.337937
	217	6809	al1.AATAGACTGC-ACAGCGATCG.H5TJWDSX2_R2	4	4.89013			4450	4745	ArmL1_R1	3	0.337937
	217	6920	al1.AATAGACTGC-ACAGCGATCG.H5TJWDSX2_R2	5	6.11266			5229	5276	ArmL1_R1	3	0.337937
	219	253	al1.AATAGACTGC-ACAGCGATCG.H5TJWDSX2_R2	23	28.1182			468	7004	ArmL1_R2	4	0.494627
	219	6715	al1.AATAGACTGC-ACAGCGATCG.H5TJWDSX2_R2	4	4.89013			1520	6126	ArmL1_R2	4	0.494627
	220	252	al1.AATAGACTGC-ACAGCGATCG.H5TJWDSX2_R2	3	3.66759			2312	5487	ArmL1_R2	6	0.741941
	227	6783	al1.AATAGACTGC-ACAGCGATCG.H5TJWDSX2_R2	6	7.33519			2338	6459	ArmL1_R2	3	0.37097
	247	6836	al1.AATAGACTGC-ACAGCGATCG.H5TJWDSX2_R2	4	4.89013			5229	5276	ArmL1_R2	11	1.36022
	248	7017	al1.AATAGACTGC-ACAGCGATCG.H5TJWDSX2_R2	6	7.33519			5243	5265	ArmL1_R2	6	0.741941
	251	6720	al1.AATAGACTGC-ACAGCGATCG.H5TJWDSX2_R2	3	3.66759			1234	6964	ArmL2_R1	3	0.339818
	253	5840	al1.AATAGACTGC-ACAGCGATCG.H5TJWDSX2_R2	4	4.89013			1447	6728	ArmL2_R1	3	0.339818
	266	5886	al1.AATAGACTGC-ACAGCGATCG.H5TJWDSX2_R2	13	15.8929			2059	6374	ArmL2_R1	3	0.339818
	270	6208	al1.AATAGACTGC-ACAGCGATCG.H5TJWDSX2_R2	17	20.783			5005	5078	ArmL2_R1	3	0.339818
	271	5870	al1.AATAGACTGC-ACAGCGATCG.H5TJWDSX2_R2	5	6.11266			2059	6374	ArmL2_R2	4	0.471592
	271	6848	al1.AATAGACTGC-ACAGCGATCG.H5TJWDSX2_R2	3	3.66759			3895	4033	ArmL2_R2	3	0.353694
	272	6471	al1.AATAGACTGC-ACAGCGATCG.H5TJWDSX2_R2	21	25.6732			4243	4271	ArmL2_R2	4	0.471592
	272	6882	al1.AATAGACTGC-ACAGCGATCG.H5TJWDSX2_R2	7	8.55772			5229	5276	ArmL2_R2	6	0.707388
	275	5832	al1.AATAGACTGC-ACAGCGATCG.H5TJWDSX2_R2	3	3.66759			5243	5265	ArmL2_R2	6	0.707388
	294	5896	al1.AATAGACTGC-ACAGCGATCG.H5TJWDSX2_R2	4	4.89013			192	7063	Cl13L1_R1	3	0.422397
	297	6898	al1.AATAGACTGC-ACAGCGATCG.H5TJWDSX2_R2	4	4.89013			2868	5269	Cl13L1_R1	3	0.422397
	298	5852	al1.AATAGACTGC-ACAGCGATCG.H5TJWDSX2_R2	8	9.78025			4371	5041	Cl13L1_R1	3	0.422397
	298	6758	al1.AATAGACTGC-ACAGCGATCG.H5TJWDSX2_R2	3	3.66759			4874	6689	Cl13L1_R1	3	0.422397
	299	6774	al1.AATAGACTGC-ACAGCGATCG.H5TJWDSX2_R2	3	3.66759			5150	5226	Cl13L1_R1	5	0.703996
	302	6345	al1.AATAGACTGC-ACAGCGATCG.H5TJWDSX2_R2	3	3.66759			5360	6941	Cl13L1_R1	6	0.844795
	305	6963	al1.AATAGACTGC-ACAGCGATCG.H5TJWDSX2_R2	6	7.33519			5408	6974	Cl13L1_R1	3	0.422397
	307	3383	al1.AATAGACTGC-ACAGCGATCG.H5TJWDSX2_R2	3	3.66759			6931	7160	Cl13L1_R1	4	0.563197
	315	6631	al1.AATAGACTGC-ACAGCGATCG.H5TJWDSX2_R2	6	7.33519			192	7063	Cl13L1_R2	3	0.437725
	316	5621	al1.AATAGACTGC-ACAGCGATCG.H5TJWDSX2_R2	3	3.66759			1754	6942	Cl13L1_R2	3	0.437725
	319	6893	al1.AATAGACTGC-ACAGCGATCG.H5TJWDSX2_R2	4	4.89013			4371	5041	Cl13L1_R2	3	0.437725
	320	6162	al1.AATAGACTGC-ACAGCGATCG.H5TJWDSX2_R2	12	14.6704			4874	6689	Cl13L1_R2	3	0.437725
	324	6508	al1.AATAGACTGC-ACAGCGATCG.H5TJWDSX2_R2	22	26.8957			5151	5225	Cl13L1_R2	5	0.729542
	327	376	al1.AATAGACTGC-ACAGCGATCG.H5TJWDSX2_R2	3	3.66759			5229	5276	Cl13L1_R2	13	1.89681
	355	5570	al1.AATAGACTGC-ACAGCGATCG.H5TJWDSX2_R2	3	3.66759			5360	6941	Cl13L1_R2	3	0.437725
	383	6690	al1.AATAGACTGC-ACAGCGATCG.H5TJWDSX2_R2	3	3.66759			5802	6250	Cl13L1_R2	4	0.583633
	388	5831	al1.AATAGACTGC-ACAGCGATCG.H5TJWDSX2_R2	3	3.66759			5846	5956	Cl13L1_R2	3	0.437725
	393	5527	al1.AATAGACTGC-ACAGCGATCG.H5TJWDSX2_R2	4	4.89013			6377	6715	Cl13L1_R2	3	0.437725
	415	6296	al1.AATAGACTGC-ACAGCGATCG.H5TJWDSX2_R2	4	4.89013			6931	7160	Cl13L1_R2	4	0.583633
	424	5747	al1.AATAGACTGC-ACAGCGATCG.H5TJWDSX2_R2	9	11.0028			1637	6984	Cl13L2_R1	8	1.23981
	435	5572	al1.AATAGACTGC-ACAGCGATCG.H5TJWDSX2_R2	3	3.66759			4244	4270	Cl13L2_R1	11	1.70474
	435	6346	al1.AATAGACTGC-ACAGCGATCG.H5TJWDSX2_R2	12	14.6704			5211	5222	Cl13L2_R1	6	0.929861
	451	6917	al1.AATAGACTGC-ACAGCGATCG.H5TJWDSX2_R2	3	3.66759			5360	6941	Cl13L2_R1	9	1.39479
	457	5831	al1.AATAGACTGC-ACAGCGATCG.H5TJWDSX2_R2	3	3.66759			1637	6984	Cl13L2_R2	8	1.39861
	460	5090	al1.AATAGACTGC-ACAGCGATCG.H5TJWDSX2_R2	9	11.0028			4244	4270	Cl13L2_R2	9	1.57343
	495	513	al1.AATAGACTGC-ACAGCGATCG.H5TJWDSX2_R2	24	29.3407			5211	5222	Cl13L2_R2	14	2.44756
	500	541	al1.AATAGACTGC-ACAGCGATCG.H5TJWDSX2_R2	3	3.66759			5360	6941	Cl13L2_R2	31	5.4196
	634	4642	al1.AATAGACTGC-ACAGCGATCG.H5TJWDSX2_R2	3	3.66759			1430	6201	Cl13L3_R1	4	0.550572
	652	6964	al1.AATAGACTGC-ACAGCGATCG.H5TJWDSX2_R2	5	6.11266			1497	6574	Cl13L3_R1	5	0.688215
	685	6280	al1.AATAGACTGC-ACAGCGATCG.H5TJWDSX2_R2	3	3.66759			2088	7033	Cl13L3_R1	4	0.550572
	711	6345	al1.AATAGACTGC-ACAGCGATCG.H5TJWDSX2_R2	4	4.89013			2340	6827	Cl13L3_R1	5	0.688215
	739	5631	al1.AATAGACTGC-ACAGCGATCG.H5TJWDSX2_R2	3	3.66759			2846	7033	Cl13L3_R1	8	1.10114
	768	6715	al1.AATAGACTGC-ACAGCGATCG.H5TJWDSX2_R2	4	4.89013			4875	6355	Cl13L3_R1	4	0.550572
	886	6915	al1.AATAGACTGC-ACAGCGATCG.H5TJWDSX2_R2	8	9.78025			5189	6689	Cl13L3_R1	7	0.963501
	939	3481	al1.AATAGACTGC-ACAGCGATCG.H5TJWDSX2_R2	3	3.66759			5229	5276	Cl13L3_R1	8	1.10114
	1012	6688	al1.AATAGACTGC-ACAGCGATCG.H5TJWDSX2_R2	3	3.66759			5476	5621	Cl13L3_R1	4	0.550572
	1027	6031	al1.AATAGACTGC-ACAGCGATCG.H5TJWDSX2_R2	3	3.66759			6496	7159	Cl13L3_R1	4	0.550572
	1033	4145	al1.AATAGACTGC-ACAGCGATCG.H5TJWDSX2_R2	3	3.66759			2340	6827	Cl13L3_R2	5	0.71643
	1049	6161	al1.AATAGACTGC-ACAGCGATCG.H5TJWDSX2_R2	9	11.0028			2846	7033	Cl13L3_R2	3	0.429858
	1073	6780	al1.AATAGACTGC-ACAGCGATCG.H5TJWDSX2_R2	3	3.66759			2932	5630	Cl13L3_R2	13	1.86272
	1080	6851	al1.AATAGACTGC-ACAGCGATCG.H5TJWDSX2_R2	3	3.66759			4086	5184	Cl13L3_R2	11	1.57615
	1091	6779	al1.AATAGACTGC-ACAGCGATCG.H5TJWDSX2_R2	4	4.89013			5077	5104	Cl13L3_R2	4	0.573144
	1204	6194	al1.AATAGACTGC-ACAGCGATCG.H5TJWDSX2_R2	3	3.66759			5211	5222	Cl13L3_R2	4	0.573144
	1354	6793	al1.AATAGACTGC-ACAGCGATCG.H5TJWDSX2_R2	8	9.78025			5229	5276	Cl13L3_R2	31	4.44186
	1446	5453	al1.AATAGACTGC-ACAGCGATCG.H5TJWDSX2_R2	3	3.66759			5477	5620	Cl13L3_R2	4	0.573144
	1468	5391	al1.AATAGACTGC-ACAGCGATCG.H5TJWDSX2_R2	3	3.66759			5543	5579	Cl13L3_R2	3	0.429858
	1559	6066	al1.AATAGACTGC-ACAGCGATCG.H5TJWDSX2_R2	5	6.11266			6051	6078	Cl13L3_R2	4	0.573144
	2059	6486	al1.AATAGACTGC-ACAGCGATCG.H5TJWDSX2_R2	4	4.89013			6410	6420	Cl13L3_R2	5	0.71643
	2525	6682	al1.AATAGACTGC-ACAGCGATCG.H5TJWDSX2_R2	3	3.66759			6496	7159	Cl13L3_R2	4	0.573144
	2619	6394	al1.AATAGACTGC-ACAGCGATCG.H5TJWDSX2_R2	4	4.89013			4116	6783	JUNV_R1	50	31.886
	3018	5875	al1.AATAGACTGC-ACAGCGATCG.H5TJWDSX2_R2	4	4.89013			4116	6783	JUNV_R2	54	36.8729
	5409	6109	al1.AATAGACTGC-ACAGCGATCG.H5TJWDSX2_R2	5	6.11266			5913	6275	JUNV_R1	3	12500
	130	7097	al2.CGATGACCTC-GCACCAGACT.H5TJWDSX2_R1	3	3.49288
	145	6899	al2.CGATGACCTC-GCACCAGACT.H5TJWDSX2_R1	9	10.4786
	147	7009	al2.CGATGACCTC-GCACCAGACT.H5TJWDSX2_R1	4	4.65717
	149	367	al2.CGATGACCTC-GCACCAGACT.H5TJWDSX2_R1	14	16.3001
	149	6313	al2.CGATGACCTC-GCACCAGACT.H5TJWDSX2_R1	4	4.65717
	150	6419	al2.CGATGACCTC-GCACCAGACT.H5TJWDSX2_R1	22	25.6144
	156	5383	al2.CGATGACCTC-GCACCAGACT.H5TJWDSX2_R1	6	6.98575
	164	5955	al2.CGATGACCTC-GCACCAGACT.H5TJWDSX2_R1	11	12.8072
	164	6336	al2.CGATGACCTC-GCACCAGACT.H5TJWDSX2_R1	3	3.49288
	164	6651	al2.CGATGACCTC-GCACCAGACT.H5TJWDSX2_R1	4	4.65717
	165	5959	al2.CGATGACCTC-GCACCAGACT.H5TJWDSX2_R1	3	3.49288
	167	5697	al2.CGATGACCTC-GCACCAGACT.H5TJWDSX2_R1	3	3.49288
	167	6756	al2.CGATGACCTC-GCACCAGACT.H5TJWDSX2_R1	8	9.31434
	170	6888	al2.CGATGACCTC-GCACCAGACT.H5TJWDSX2_R1	4	4.65717
	177	6667	al2.CGATGACCTC-GCACCAGACT.H5TJWDSX2_R1	7	8.15004
	177	6916	al2.CGATGACCTC-GCACCAGACT.H5TJWDSX2_R1	18	20.9573
	178	6524	al2.CGATGACCTC-GCACCAGACT.H5TJWDSX2_R1	4	4.65717
	190	7028	al2.CGATGACCTC-GCACCAGACT.H5TJWDSX2_R1	3	3.49288
	195	6142	al2.CGATGACCTC-GCACCAGACT.H5TJWDSX2_R1	14	16.3001
	197	5655	al2.CGATGACCTC-GCACCAGACT.H5TJWDSX2_R1	5	5.82146
	199	5468	al2.CGATGACCTC-GCACCAGACT.H5TJWDSX2_R1	7	8.15004
	199	6341	al2.CGATGACCTC-GCACCAGACT.H5TJWDSX2_R1	4	4.65717
	200	6378	al2.CGATGACCTC-GCACCAGACT.H5TJWDSX2_R1	4	4.65717
	202	6452	al2.CGATGACCTC-GCACCAGACT.H5TJWDSX2_R1	4	4.65717
	206	6627	al2.CGATGACCTC-GCACCAGACT.H5TJWDSX2_R1	14	16.3001
	207	6562	al2.CGATGACCTC-GCACCAGACT.H5TJWDSX2_R1	4	4.65717
	208	5096	al2.CGATGACCTC-GCACCAGACT.H5TJWDSX2_R1	4	4.65717
	215	6774	al2.CGATGACCTC-GCACCAGACT.H5TJWDSX2_R1	4	4.65717
	216	6346	al2.CGATGACCTC-GCACCAGACT.H5TJWDSX2_R1	12	13.9715
	216	6358	al2.CGATGACCTC-GCACCAGACT.H5TJWDSX2_R1	3	3.49288
	216	6523	al2.CGATGACCTC-GCACCAGACT.H5TJWDSX2_R1	6	6.98575
	216	6697	al2.CGATGACCTC-GCACCAGACT.H5TJWDSX2_R1	8	9.31434
	216	6778	al2.CGATGACCTC-GCACCAGACT.H5TJWDSX2_R1	5	5.82146
	216	6847	al2.CGATGACCTC-GCACCAGACT.H5TJWDSX2_R1	8	9.31434
	217	3914	al2.CGATGACCTC-GCACCAGACT.H5TJWDSX2_R1	3	3.49288
	217	6962	al2.CGATGACCTC-GCACCAGACT.H5TJWDSX2_R1	21	24.4501
	218	255	al2.CGATGACCTC-GCACCAGACT.H5TJWDSX2_R1	10	11.6429
	219	5826	al2.CGATGACCTC-GCACCAGACT.H5TJWDSX2_R1	3	3.49288
	219	6346	al2.CGATGACCTC-GCACCAGACT.H5TJWDSX2_R1	4	4.65717
	221	6300	al2.CGATGACCTC-GCACCAGACT.H5TJWDSX2_R1	9	10.4786
	226	6383	al2.CGATGACCTC-GCACCAGACT.H5TJWDSX2_R1	7	8.15004
	227	6783	al2.CGATGACCTC-GCACCAGACT.H5TJWDSX2_R1	26	30.2716
	233	5409	al2.CGATGACCTC-GCACCAGACT.H5TJWDSX2_R1	14	16.3001
	233	6546	al2.CGATGACCTC-GCACCAGACT.H5TJWDSX2_R1	3	3.49288
	239	6546	al2.CGATGACCTC-GCACCAGACT.H5TJWDSX2_R1	4	4.65717
	239	6867	al2.CGATGACCTC-GCACCAGACT.H5TJWDSX2_R1	4	4.65717
	240	6508	al2.CGATGACCTC-GCACCAGACT.H5TJWDSX2_R1	5	5.82146
	247	6737	al2.CGATGACCTC-GCACCAGACT.H5TJWDSX2_R1	4	4.65717
	250	776	al2.CGATGACCTC-GCACCAGACT.H5TJWDSX2_R1	23	26.7787
	251	5898	al2.CGATGACCTC-GCACCAGACT.H5TJWDSX2_R1	3	3.49288
	253	6350	al2.CGATGACCTC-GCACCAGACT.H5TJWDSX2_R1	3	3.49288
	259	6785	al2.CGATGACCTC-GCACCAGACT.H5TJWDSX2_R1	4	4.65717
	261	6799	al2.CGATGACCTC-GCACCAGACT.H5TJWDSX2_R1	4	4.65717
	270	6106	al2.CGATGACCTC-GCACCAGACT.H5TJWDSX2_R1	6	6.98575
	270	6526	al2.CGATGACCTC-GCACCAGACT.H5TJWDSX2_R1	9	10.4786
	271	6788	al2.CGATGACCTC-GCACCAGACT.H5TJWDSX2_R1	3	3.49288
	271	6794	al2.CGATGACCTC-GCACCAGACT.H5TJWDSX2_R1	9	10.4786
	272	6210	al2.CGATGACCTC-GCACCAGACT.H5TJWDSX2_R1	15	17.4644
	272	6471	al2.CGATGACCTC-GCACCAGACT.H5TJWDSX2_R1	11	12.8072
	275	5967	al2.CGATGACCTC-GCACCAGACT.H5TJWDSX2_R1	4	4.65717
	282	5602	al2.CGATGACCTC-GCACCAGACT.H5TJWDSX2_R1	4	4.65717
	293	5652	al2.CGATGACCTC-GCACCAGACT.H5TJWDSX2_R1	10	11.6429
	293	6468	al2.CGATGACCTC-GCACCAGACT.H5TJWDSX2_R1	6	6.98575
	294	5674	al2.CGATGACCTC-GCACCAGACT.H5TJWDSX2_R1	4	4.65717
	294	6787	al2.CGATGACCTC-GCACCAGACT.H5TJWDSX2_R1	10	11.6429
	295	6242	al2.CGATGACCTC-GCACCAGACT.H5TJWDSX2_R1	4	4.65717
	295	6899	al2.CGATGACCTC-GCACCAGACT.H5TJWDSX2_R1	3	3.49288
	296	6927	al2.CGATGACCTC-GCACCAGACT.H5TJWDSX2_R1	3	3.49288
	297	6769	al2.CGATGACCTC-GCACCAGACT.H5TJWDSX2_R1	4	4.65717
	298	6209	al2.CGATGACCTC-GCACCAGACT.H5TJWDSX2_R1	3	3.49288
	298	6560	al2.CGATGACCTC-GCACCAGACT.H5TJWDSX2_R1	7	8.15004
	299	6111	al2.CGATGACCTC-GCACCAGACT.H5TJWDSX2_R1	5	5.82146
	299	6354	al2.CGATGACCTC-GCACCAGACT.H5TJWDSX2_R1	14	16.3001
	303	341	al2.CGATGACCTC-GCACCAGACT.H5TJWDSX2_R1	3	3.49288
	303	6721	al2.CGATGACCTC-GCACCAGACT.H5TJWDSX2_R1	8	9.31434
	304	6917	al2.CGATGACCTC-GCACCAGACT.H5TJWDSX2_R1	4	4.65717
	307	336	al2.CGATGACCTC-GCACCAGACT.H5TJWDSX2_R1	4	4.65717
	307	5828	al2.CGATGACCTC-GCACCAGACT.H5TJWDSX2_R1	17	19.793
	320	5886	al2.CGATGACCTC-GCACCAGACT.H5TJWDSX2_R1	8	9.31434
	320	6162	al2.CGATGACCTC-GCACCAGACT.H5TJWDSX2_R1	6	6.98575
	320	6774	al2.CGATGACCTC-GCACCAGACT.H5TJWDSX2_R1	5	5.82146
	321	6940	al2.CGATGACCTC-GCACCAGACT.H5TJWDSX2_R1	4	4.65717
	335	5838	al2.CGATGACCTC-GCACCAGACT.H5TJWDSX2_R1	7	8.15004
	343	5954	al2.CGATGACCTC-GCACCAGACT.H5TJWDSX2_R1	6	6.98575
	348	6541	al2.CGATGACCTC-GCACCAGACT.H5TJWDSX2_R1	5	5.82146
	349	5831	al2.CGATGACCTC-GCACCAGACT.H5TJWDSX2_R1	7	8.15004
	350	6054	al2.CGATGACCTC-GCACCAGACT.H5TJWDSX2_R1	8	9.31434
	350	6546	al2.CGATGACCTC-GCACCAGACT.H5TJWDSX2_R1	5	5.82146
	351	6850	al2.CGATGACCTC-GCACCAGACT.H5TJWDSX2_R1	5	5.82146
	352	6083	al2.CGATGACCTC-GCACCAGACT.H5TJWDSX2_R1	4	4.65717
	355	6017	al2.CGATGACCTC-GCACCAGACT.H5TJWDSX2_R1	4	4.65717
	364	6023	al2.CGATGACCTC-GCACCAGACT.H5TJWDSX2_R1	4	4.65717
	382	5789	al2.CGATGACCTC-GCACCAGACT.H5TJWDSX2_R1	8	9.31434
	391	6509	al2.CGATGACCTC-GCACCAGACT.H5TJWDSX2_R1	16	18.6287
	403	6713	al2.CGATGACCTC-GCACCAGACT.H5TJWDSX2_R1	4	4.65717
	410	6378	al2.CGATGACCTC-GCACCAGACT.H5TJWDSX2_R1	19	22.1215
	420	5992	al2.CGATGACCTC-GCACCAGACT.H5TJWDSX2_R1	3	3.49288
	425	6297	al2.CGATGACCTC-GCACCAGACT.H5TJWDSX2_R1	3	3.49288
	431	4998	al2.CGATGACCTC-GCACCAGACT.H5TJWDSX2_R1	3	3.49288
	480	6310	al2.CGATGACCTC-GCACCAGACT.H5TJWDSX2_R1	7	8.15004
	495	513	al2.CGATGACCTC-GCACCAGACT.H5TJWDSX2_R1	6	6.98575
	572	6351	al2.CGATGACCTC-GCACCAGACT.H5TJWDSX2_R1	3	3.49288
	704	5565	al2.CGATGACCTC-GCACCAGACT.H5TJWDSX2_R1	4	4.65717
	777	2932	al2.CGATGACCTC-GCACCAGACT.H5TJWDSX2_R1	3	3.49288
	933	6375	al2.CGATGACCTC-GCACCAGACT.H5TJWDSX2_R1	3	3.49288
	1033	6230	al2.CGATGACCTC-GCACCAGACT.H5TJWDSX2_R1	4	4.65717
	1069	5607	al2.CGATGACCTC-GCACCAGACT.H5TJWDSX2_R1	3	3.49288
	1161	6916	al2.CGATGACCTC-GCACCAGACT.H5TJWDSX2_R1	4	4.65717
	1179	6199	al2.CGATGACCTC-GCACCAGACT.H5TJWDSX2_R1	3	3.49288
	1194	7045	al2.CGATGACCTC-GCACCAGACT.H5TJWDSX2_R1	11	12.8072
	1195	6704	al2.CGATGACCTC-GCACCAGACT.H5TJWDSX2_R1	3	3.49288
	1197	2909	al2.CGATGACCTC-GCACCAGACT.H5TJWDSX2_R1	3	3.49288
	1368	5025	al2.CGATGACCTC-GCACCAGACT.H5TJWDSX2_R1	6	6.98575
	1377	5339	al2.CGATGACCTC-GCACCAGACT.H5TJWDSX2_R1	3	3.49288
	1598	6208	al2.CGATGACCTC-GCACCAGACT.H5TJWDSX2_R1	4	4.65717
	2168	6954	al2.CGATGACCTC-GCACCAGACT.H5TJWDSX2_R1	4	4.65717
	2909	6717	al2.CGATGACCTC-GCACCAGACT.H5TJWDSX2_R1	3	3.49288
	3018	5875	al2.CGATGACCTC-GCACCAGACT.H5TJWDSX2_R1	3	3.49288
	5409	6109	al2.CGATGACCTC-GCACCAGACT.H5TJWDSX2_R1	12	13.9715
	5690	7041	al2.CGATGACCTC-GCACCAGACT.H5TJWDSX2_R1	7	8.15004
	6565	6713	al2.CGATGACCTC-GCACCAGACT.H5TJWDSX2_R1	8	9.31434
	130	7097	al2.CGATGACCTC-GCACCAGACT.H5TJWDSX2_R2	3	3.51215
	145	6899	al2.CGATGACCTC-GCACCAGACT.H5TJWDSX2_R2	3	3.51215
	147	7009	al2.CGATGACCTC-GCACCAGACT.H5TJWDSX2_R2	4	4.68286
	149	367	al2.CGATGACCTC-GCACCAGACT.H5TJWDSX2_R2	8	9.36573
	149	6313	al2.CGATGACCTC-GCACCAGACT.H5TJWDSX2_R2	6	7.0243
	150	6419	al2.CGATGACCTC-GCACCAGACT.H5TJWDSX2_R2	16	18.7315
	156	5383	al2.CGATGACCTC-GCACCAGACT.H5TJWDSX2_R2	7	8.19501
	163	6752	al2.CGATGACCTC-GCACCAGACT.H5TJWDSX2_R2	5	5.85358
	164	5955	al2.CGATGACCTC-GCACCAGACT.H5TJWDSX2_R2	13	15.2193
	164	6336	al2.CGATGACCTC-GCACCAGACT.H5TJWDSX2_R2	3	3.51215
	164	6651	al2.CGATGACCTC-GCACCAGACT.H5TJWDSX2_R2	4	4.68286
	165	5959	al2.CGATGACCTC-GCACCAGACT.H5TJWDSX2_R2	3	3.51215
	167	5697	al2.CGATGACCTC-GCACCAGACT.H5TJWDSX2_R2	4	4.68286
	170	6888	al2.CGATGACCTC-GCACCAGACT.H5TJWDSX2_R2	5	5.85358
	177	6667	al2.CGATGACCTC-GCACCAGACT.H5TJWDSX2_R2	7	8.19501
	177	6916	al2.CGATGACCTC-GCACCAGACT.H5TJWDSX2_R2	15	17.5607
	178	6524	al2.CGATGACCTC-GCACCAGACT.H5TJWDSX2_R2	4	4.68286
	190	7028	al2.CGATGACCTC-GCACCAGACT.H5TJWDSX2_R2	3	3.51215
	195	6142	al2.CGATGACCTC-GCACCAGACT.H5TJWDSX2_R2	17	19.9022
	197	5655	al2.CGATGACCTC-GCACCAGACT.H5TJWDSX2_R2	6	7.0243
	197	6423	al2.CGATGACCTC-GCACCAGACT.H5TJWDSX2_R2	3	3.51215
	199	5468	al2.CGATGACCTC-GCACCAGACT.H5TJWDSX2_R2	9	10.5364
	199	6341	al2.CGATGACCTC-GCACCAGACT.H5TJWDSX2_R2	4	4.68286
	206	273	al2.CGATGACCTC-GCACCAGACT.H5TJWDSX2_R2	3	3.51215
	206	6627	al2.CGATGACCTC-GCACCAGACT.H5TJWDSX2_R2	13	15.2193
	207	6562	al2.CGATGACCTC-GCACCAGACT.H5TJWDSX2_R2	9	10.5364
	208	5096	al2.CGATGACCTC-GCACCAGACT.H5TJWDSX2_R2	4	4.68286
	215	6774	al2.CGATGACCTC-GCACCAGACT.H5TJWDSX2_R2	6	7.0243
	216	6346	al2.CGATGACCTC-GCACCAGACT.H5TJWDSX2_R2	11	12.8779
	216	6523	al2.CGATGACCTC-GCACCAGACT.H5TJWDSX2_R2	5	5.85358
	216	6697	al2.CGATGACCTC-GCACCAGACT.H5TJWDSX2_R2	8	9.36573
	216	6847	al2.CGATGACCTC-GCACCAGACT.H5TJWDSX2_R2	6	7.0243
	217	6326	al2.CGATGACCTC-GCACCAGACT.H5TJWDSX2_R2	4	4.68286
	217	6539	al2.CGATGACCTC-GCACCAGACT.H5TJWDSX2_R2	3	3.51215
	217	6962	al2.CGATGACCTC-GCACCAGACT.H5TJWDSX2_R2	16	18.7315
	218	255	al2.CGATGACCTC-GCACCAGACT.H5TJWDSX2_R2	10	11.7072
	218	6606	al2.CGATGACCTC-GCACCAGACT.H5TJWDSX2_R2	4	4.68286
	219	5826	al2.CGATGACCTC-GCACCAGACT.H5TJWDSX2_R2	3	3.51215
	219	6346	al2.CGATGACCTC-GCACCAGACT.H5TJWDSX2_R2	6	7.0243
	220	6776	al2.CGATGACCTC-GCACCAGACT.H5TJWDSX2_R2	3	3.51215
	221	6300	al2.CGATGACCTC-GCACCAGACT.H5TJWDSX2_R2	8	9.36573
	226	6383	al2.CGATGACCTC-GCACCAGACT.H5TJWDSX2_R2	10	11.7072
	227	6783	al2.CGATGACCTC-GCACCAGACT.H5TJWDSX2_R2	28	32.7801
	233	5409	al2.CGATGACCTC-GCACCAGACT.H5TJWDSX2_R2	13	15.2193
	233	6546	al2.CGATGACCTC-GCACCAGACT.H5TJWDSX2_R2	3	3.51215
	238	6866	al2.CGATGACCTC-GCACCAGACT.H5TJWDSX2_R2	4	4.68286
	239	6507	al2.CGATGACCTC-GCACCAGACT.H5TJWDSX2_R2	3	3.51215
	239	6546	al2.CGATGACCTC-GCACCAGACT.H5TJWDSX2_R2	4	4.68286
	244	6755	al2.CGATGACCTC-GCACCAGACT.H5TJWDSX2_R2	4	4.68286
	250	776	al2.CGATGACCTC-GCACCAGACT.H5TJWDSX2_R2	27	31.6093
	251	5898	al2.CGATGACCTC-GCACCAGACT.H5TJWDSX2_R2	3	3.51215
	259	6785	al2.CGATGACCTC-GCACCAGACT.H5TJWDSX2_R2	3	3.51215
	269	5604	al2.CGATGACCTC-GCACCAGACT.H5TJWDSX2_R2	3	3.51215
	270	6106	al2.CGATGACCTC-GCACCAGACT.H5TJWDSX2_R2	5	5.85358
	270	6526	al2.CGATGACCTC-GCACCAGACT.H5TJWDSX2_R2	5	5.85358
	271	6794	al2.CGATGACCTC-GCACCAGACT.H5TJWDSX2_R2	8	9.36573
	272	6210	al2.CGATGACCTC-GCACCAGACT.H5TJWDSX2_R2	17	19.9022
	272	6471	al2.CGATGACCTC-GCACCAGACT.H5TJWDSX2_R2	12	14.0486
	282	5602	al2.CGATGACCTC-GCACCAGACT.H5TJWDSX2_R2	4	4.68286
	292	5804	al2.CGATGACCTC-GCACCAGACT.H5TJWDSX2_R2	3	3.51215
	293	5652	al2.CGATGACCTC-GCACCAGACT.H5TJWDSX2_R2	4	4.68286
	293	6468	al2.CGATGACCTC-GCACCAGACT.H5TJWDSX2_R2	5	5.85358
	294	5674	al2.CGATGACCTC-GCACCAGACT.H5TJWDSX2_R2	4	4.68286
	294	6787	al2.CGATGACCTC-GCACCAGACT.H5TJWDSX2_R2	12	14.0486
	295	6557	al2.CGATGACCTC-GCACCAGACT.H5TJWDSX2_R2	5	5.85358
	296	6927	al2.CGATGACCTC-GCACCAGACT.H5TJWDSX2_R2	3	3.51215
	297	4987	al2.CGATGACCTC-GCACCAGACT.H5TJWDSX2_R2	3	3.51215
	297	5518	al2.CGATGACCTC-GCACCAGACT.H5TJWDSX2_R2	3	3.51215
	297	6769	al2.CGATGACCTC-GCACCAGACT.H5TJWDSX2_R2	4	4.68286
	299	6111	al2.CGATGACCTC-GCACCAGACT.H5TJWDSX2_R2	4	4.68286
	299	6354	al2.CGATGACCTC-GCACCAGACT.H5TJWDSX2_R2	14	16.39
	303	6721	al2.CGATGACCTC-GCACCAGACT.H5TJWDSX2_R2	12	14.0486
	304	6917	al2.CGATGACCTC-GCACCAGACT.H5TJWDSX2_R2	6	7.0243
	307	336	al2.CGATGACCTC-GCACCAGACT.H5TJWDSX2_R2	5	5.85358
	307	5828	al2.CGATGACCTC-GCACCAGACT.H5TJWDSX2_R2	9	10.5364
	320	5886	al2.CGATGACCTC-GCACCAGACT.H5TJWDSX2_R2	9	10.5364
	320	6162	al2.CGATGACCTC-GCACCAGACT.H5TJWDSX2_R2	10	11.7072
	320	6774	al2.CGATGACCTC-GCACCAGACT.H5TJWDSX2_R2	7	8.19501
	321	6940	al2.CGATGACCTC-GCACCAGACT.H5TJWDSX2_R2	5	5.85358
	335	5838	al2.CGATGACCTC-GCACCAGACT.H5TJWDSX2_R2	6	7.0243
	343	5954	al2.CGATGACCTC-GCACCAGACT.H5TJWDSX2_R2	5	5.85358
	349	5831	al2.CGATGACCTC-GCACCAGACT.H5TJWDSX2_R2	8	9.36573
	350	6054	al2.CGATGACCTC-GCACCAGACT.H5TJWDSX2_R2	6	7.0243
	350	6546	al2.CGATGACCTC-GCACCAGACT.H5TJWDSX2_R2	8	9.36573
	351	6850	al2.CGATGACCTC-GCACCAGACT.H5TJWDSX2_R2	10	11.7072
	352	6083	al2.CGATGACCTC-GCACCAGACT.H5TJWDSX2_R2	3	3.51215
	355	6017	al2.CGATGACCTC-GCACCAGACT.H5TJWDSX2_R2	4	4.68286
	364	6023	al2.CGATGACCTC-GCACCAGACT.H5TJWDSX2_R2	3	3.51215
	382	5789	al2.CGATGACCTC-GCACCAGACT.H5TJWDSX2_R2	7	8.19501
	391	6509	al2.CGATGACCTC-GCACCAGACT.H5TJWDSX2_R2	15	17.5607
	403	6713	al2.CGATGACCTC-GCACCAGACT.H5TJWDSX2_R2	4	4.68286
	410	6378	al2.CGATGACCTC-GCACCAGACT.H5TJWDSX2_R2	19	22.2436
	421	5993	al2.CGATGACCTC-GCACCAGACT.H5TJWDSX2_R2	3	3.51215
	425	6297	al2.CGATGACCTC-GCACCAGACT.H5TJWDSX2_R2	8	9.36573
	431	4998	al2.CGATGACCTC-GCACCAGACT.H5TJWDSX2_R2	3	3.51215
	480	6310	al2.CGATGACCTC-GCACCAGACT.H5TJWDSX2_R2	4	4.68286
	492	531	al2.CGATGACCTC-GCACCAGACT.H5TJWDSX2_R2	5	5.85358
	493	6734	al2.CGATGACCTC-GCACCAGACT.H5TJWDSX2_R2	3	3.51215
	495	513	al2.CGATGACCTC-GCACCAGACT.H5TJWDSX2_R2	19	22.2436
	670	7041	al2.CGATGACCTC-GCACCAGACT.H5TJWDSX2_R2	3	3.51215
	681	5441	al2.CGATGACCTC-GCACCAGACT.H5TJWDSX2_R2	3	3.51215
	704	5565	al2.CGATGACCTC-GCACCAGACT.H5TJWDSX2_R2	4	4.68286
	723	5866	al2.CGATGACCTC-GCACCAGACT.H5TJWDSX2_R2	3	3.51215
	777	2932	al2.CGATGACCTC-GCACCAGACT.H5TJWDSX2_R2	3	3.51215
	933	6375	al2.CGATGACCTC-GCACCAGACT.H5TJWDSX2_R2	3	3.51215
	1033	6230	al2.CGATGACCTC-GCACCAGACT.H5TJWDSX2_R2	4	4.68286
	1194	7045	al2.CGATGACCTC-GCACCAGACT.H5TJWDSX2_R2	18	21.0729
	1368	5025	al2.CGATGACCTC-GCACCAGACT.H5TJWDSX2_R2	6	7.0243
	1377	5339	al2.CGATGACCTC-GCACCAGACT.H5TJWDSX2_R2	4	4.68286
	1598	6208	al2.CGATGACCTC-GCACCAGACT.H5TJWDSX2_R2	8	9.36573
	1814	4971	al2.CGATGACCTC-GCACCAGACT.H5TJWDSX2_R2	4	4.68286
	1932	6463	al2.CGATGACCTC-GCACCAGACT.H5TJWDSX2_R2	3	3.51215
	2400	6713	al2.CGATGACCTC-GCACCAGACT.H5TJWDSX2_R2	3	3.51215
	2850	5982	al2.CGATGACCTC-GCACCAGACT.H5TJWDSX2_R2	3	3.51215
	2908	6716	al2.CGATGACCTC-GCACCAGACT.H5TJWDSX2_R2	7	8.19501
	3149	6908	al2.CGATGACCTC-GCACCAGACT.H5TJWDSX2_R2	3	3.51215
	5409	6109	al2.CGATGACCTC-GCACCAGACT.H5TJWDSX2_R2	18	21.0729
	5690	7041	al2.CGATGACCTC-GCACCAGACT.H5TJWDSX2_R2	6	7.0243
	6565	6713	al2.CGATGACCTC-GCACCAGACT.H5TJWDSX2_R2	8	9.36573
	146	5373	hd_R1	4	2.92553
	147	5452	hd_R1	3	2.19415
	151	6776	hd_R1	4	2.92553
	157	6713	hd_R1	13	9.50798
	164	6315	hd_R1	13	9.50798
	168	6145	hd_R1	3	2.19415
	171	6493	hd_R1	3	2.19415
	174	6298	hd_R1	4	2.92553
	176	5835	hd_R1	32	23.4043
	179	6237	hd_R1	3	2.19415
	181	6506	hd_R1	18	13.1649
	185	6684	hd_R1	3	2.19415
	198	6301	hd_R1	8	5.85107
	198	6754	hd_R1	6	4.3883
	199	5870	hd_R1	4	2.92553
	202	6698	hd_R1	6	4.3883
	207	5134	hd_R1	17	12.4335
	207	6754	hd_R1	3	2.19415
	207	6784	hd_R1	7	5.11968
	209	6900	hd_R1	3	2.19415
	216	6916	hd_R1	3	2.19415
	216	7021	hd_R1	4	2.92553
	217	4697	hd_R1	4	2.92553
	217	6794	hd_R1	9	6.58245
	217	6842	hd_R1	6	4.3883
	217	6962	hd_R1	4	2.92553
	219	253	hd_R1	4	2.92553
	220	5441	hd_R1	3	2.19415
	220	6512	hd_R1	5	3.65692
	221	5937	hd_R1	7	5.11968
	222	6451	hd_R1	10	7.31383
	227	6783	hd_R1	3	2.19415
	227	6876	hd_R1	3	2.19415
	227	6882	hd_R1	3	2.19415
	228	6718	hd_R1	5	3.65692
	238	5993	hd_R1	19	13.8963
	244	6713	hd_R1	3	2.19415
	248	5697	hd_R1	5	3.65692
	250	6896	hd_R1	7	5.11968
	253	5810	hd_R1	10	7.31383
	254	5478	hd_R1	6	4.3883
	270	6436	hd_R1	15	10.9708
	271	6302	hd_R1	7	5.11968
	271	6779	hd_R1	4	2.92553
	271	6962	hd_R1	4	2.92553
	272	6942	hd_R1	3	2.19415
	272	6966	hd_R1	4	2.92553
	274	6631	hd_R1	3	2.19415
	280	5477	hd_R1	9	6.58245
	281	6792	hd_R1	6	4.3883
	285	5716	hd_R1	8	5.85107
	289	6455	hd_R1	4	2.92553
	291	6772	hd_R1	4	2.92553
	293	6456	hd_R1	11	8.04522
	293	6858	hd_R1	7	5.11968
	294	6388	hd_R1	4	2.92553
	295	6347	hd_R1	3	2.19415
	295	6785	hd_R1	25	18.2846
	295	6884	hd_R1	3	2.19415
	296	5994	hd_R1	3	2.19415
	296	6000	hd_R1	8	5.85107
	296	6717	hd_R1	4	2.92553
	296	6984	hd_R1	3	2.19415
	297	6850	hd_R1	15	10.9708
	298	6560	hd_R1	7	5.11968
	299	6354	hd_R1	42	30.7181
	304	6239	hd_R1	19	13.8963
	316	6206	hd_R1	3	2.19415
	319	6386	hd_R1	3	2.19415
	319	6828	hd_R1	3	2.19415
	320	5310	hd_R1	5	3.65692
	321	5914	hd_R1	52	38.0319
	321	6079	hd_R1	23	16.8218
	324	6250	hd_R1	3	2.19415
	332	6870	hd_R1	5	3.65692
	337	6410	hd_R1	5	3.65692
	341	2807	hd_R1	3	2.19415
	341	7005	hd_R1	4	2.92553
	347	6552	hd_R1	16	11.7021
	348	5878	hd_R1	23	16.8218
	385	5786	hd_R1	4	2.92553
	396	6280	hd_R1	6	4.3883
	422	5676	hd_R1	4	2.92553
	453	6451	hd_R1	4	2.92553
	602	4663	hd_R1	6	4.3883
	702	6713	hd_R1	3	2.19415
	770	6107	hd_R1	3	2.19415
	778	6850	hd_R1	6	4.3883
	795	5179	hd_R1	16	11.7021
	856	6423	hd_R1	3	2.19415
	1010	6287	hd_R1	4	2.92553
	1027	6023	hd_R1	4	2.92553
	1072	6898	hd_R1	4	2.92553
	1078	5615	hd_R1	4	2.92553
	1177	5501	hd_R1	3	2.19415
	1188	6054	hd_R1	3	2.19415
	1188	6773	hd_R1	3	2.19415
	1206	6794	hd_R1	5	3.65692
	1404	5599	hd_R1	5	3.65692
	1545	5166	hd_R1	4	2.92553
	1563	6175	hd_R1	3	2.19415
	1605	5551	hd_R1	3	2.19415
	1630	6013	hd_R1	3	2.19415
	1654	6423	hd_R1	4	2.92553
	1777	1861	hd_R1	9	6.58245
	1879	6925	hd_R1	3	2.19415
	1943	6919	hd_R1	8	5.85107
	2027	6819	hd_R1	3	2.19415
	2121	5518	hd_R1	3	2.19415
	2161	6752	hd_R1	4	2.92553
	2218	3726	hd_R1	3	2.19415
	2580	5035	hd_R1	3	2.19415
	2665	6819	hd_R1	3	2.19415
	2747	6542	hd_R1	3	2.19415
	2762	4980	hd_R1	3	2.19415
	2854	6695	hd_R1	3	2.19415
	3917	5936	hd_R1	3	2.19415
	4170	5026	hd_R1	8	5.85107
	5636	6563	hd_R1	6	4.3883
	5660	6265	hd_R1	4	2.92553
	6002	6705	hd_R1	23	16.8218
	6080	6207	hd_R1	6	4.3883
	6486	6999	hd_R1	4	2.92553
	146	5373	hd_R2	3	2.20656
	146	5995	hd_R2	3	2.20656
	146	6850	hd_R2	3	2.20656
	152	6777	hd_R2	3	2.20656
	157	6713	hd_R2	19	13.9749
	164	6315	hd_R2	11	8.0907
	174	6298	hd_R2	5	3.67759
	176	5835	hd_R2	40	29.4207
	181	6506	hd_R2	15	11.0328
	186	6685	hd_R2	3	2.20656
	191	6345	hd_R2	3	2.20656
	198	6301	hd_R2	4	2.94207
	198	6754	hd_R2	6	4.41311
	199	5354	hd_R2	3	2.20656
	199	6773	hd_R2	3	2.20656
	202	6698	hd_R2	6	4.41311
	207	5134	hd_R2	17	12.5038
	207	6754	hd_R2	5	3.67759
	207	6784	hd_R2	9	6.61967
	212	6195	hd_R2	5	3.67759
	213	6451	hd_R2	5	3.67759
	216	6916	hd_R2	4	2.94207
	216	6961	hd_R2	5	3.67759
	216	7021	hd_R2	4	2.94207
	217	254	hd_R2	4	2.94207
	217	4697	hd_R2	4	2.94207
	217	6794	hd_R2	11	8.0907
	217	6842	hd_R2	4	2.94207
	219	6643	hd_R2	3	2.20656
	221	5937	hd_R2	12	8.82622
	221	6513	hd_R2	5	3.67759
	222	6451	hd_R2	10	7.35519
	227	6876	hd_R2	3	2.20656
	227	6882	hd_R2	3	2.20656
	228	6718	hd_R2	3	2.20656
	232	4937	hd_R2	3	2.20656
	238	5993	hd_R2	19	13.9749
	246	4888	hd_R2	3	2.20656
	248	5697	hd_R2	6	4.41311
	250	6896	hd_R2	5	3.67759
	252	5476	hd_R2	8	5.88415
	253	5810	hd_R2	10	7.35519
	270	6436	hd_R2	11	8.0907
	271	6962	hd_R2	4	2.94207
	272	6942	hd_R2	6	4.41311
	272	6966	hd_R2	5	3.67759
	276	6633	hd_R2	4	2.94207
	279	6790	hd_R2	4	2.94207
	280	5477	hd_R2	11	8.0907
	285	5716	hd_R2	14	10.2973
	289	6455	hd_R2	3	2.20656
	292	5531	hd_R2	3	2.20656
	292	6773	hd_R2	4	2.94207
	293	6456	hd_R2	4	2.94207
	293	6858	hd_R2	6	4.41311
	295	6347	hd_R2	4	2.94207
	295	6716	hd_R2	6	4.41311
	295	6785	hd_R2	28	20.5945
	296	6000	hd_R2	7	5.14863
	296	6984	hd_R2	4	2.94207
	297	5995	hd_R2	3	2.20656
	297	6850	hd_R2	17	12.5038
	298	6560	hd_R2	8	5.88415
	299	6354	hd_R2	60	44.1311
	299	6363	hd_R2	6	4.41311
	304	6239	hd_R2	25	18.388
	304	6437	hd_R2	3	2.20656
	316	6206	hd_R2	3	2.20656
	319	6386	hd_R2	8	5.88415
	320	5310	hd_R2	5	3.67759
	321	5914	hd_R2	45	33.0983
	321	6079	hd_R2	17	12.5038
	321	6832	hd_R2	3	2.20656
	323	5658	hd_R2	3	2.20656
	324	6250	hd_R2	4	2.94207
	326	6462	hd_R2	3	2.20656
	337	6410	hd_R2	5	3.67759
	338	2804	hd_R2	3	2.20656
	347	6552	hd_R2	10	7.35519
	348	5878	hd_R2	20	14.7104
	349	5696	hd_R2	3	2.20656
	354	5149	hd_R2	3	2.20656
	357	6070	hd_R2	3	2.20656
	385	5786	hd_R2	3	2.20656
	396	6280	hd_R2	4	2.94207
	422	5676	hd_R2	3	2.20656
	453	6451	hd_R2	4	2.94207
	476	5859	hd_R2	3	2.20656
	602	4663	hd_R2	4	2.94207
	664	2040	hd_R2	3	2.20656
	702	6713	hd_R2	3	2.20656
	771	6108	hd_R2	3	2.20656
	778	6850	hd_R2	8	5.88415
	783	6899	hd_R2	3	2.20656
	795	5179	hd_R2	21	15.4459
	856	6423	hd_R2	4	2.94207
	930	5799	hd_R2	4	2.94207
	1025	7039	hd_R2	3	2.20656
	1027	6023	hd_R2	4	2.94207
	1072	6898	hd_R2	4	2.94207
	1073	5278	hd_R2	3	2.20656
	1078	5615	hd_R2	4	2.94207
	1122	6815	hd_R2	3	2.20656
	1188	6054	hd_R2	3	2.20656
	1206	6794	hd_R2	6	4.41311
	1404	5599	hd_R2	5	3.67759
	1545	5166	hd_R2	4	2.94207
	1563	6175	hd_R2	3	2.20656
	1605	5551	hd_R2	3	2.20656
	1630	6013	hd_R2	3	2.20656
	1779	1863	hd_R2	8	5.88415
	1879	6925	hd_R2	3	2.20656
	1943	6919	hd_R2	5	3.67759
	2027	6819	hd_R2	3	2.20656
	2161	6752	hd_R2	3	2.20656
	2218	3726	hd_R2	3	2.20656
	2762	4980	hd_R2	3	2.20656
	3847	6897	hd_R2	3	2.20656
	4170	5026	hd_R2	9	6.61967
	4208	4487	hd_R2	3	2.20656
	5639	6566	hd_R2	5	3.67759
	6002	6705	hd_R2	29	21.33
	6486	6999	hd_R2	4	2.94207
	216	6877	l12c_R1	3	45.1522
	261	6799	l12c_R1	3	45.1522
	272	6471	l12c_R1	4	60.2029
	360	6754	l12c_R1	3	45.1522
	778	6696	l12c_R1	3	45.1522
	5409	6109	l12c_R1	3	45.1522
	216	6877	l12c_R2	3	45.5152
	261	6799	l12c_R2	3	45.5152
	272	6471	l12c_R2	6	91.0305
	777	6695	l12c_R2	4	60.687
	177	6778	l12s.ATTGTGAAAT-ACTGCATTGC.HLGTMDSXY_R1	4	80.5072
	195	6142	l12s.ATTGTGAAAT-ACTGCATTGC.HLGTMDSXY_R1	5	100.634
	219	6715	l12s.ATTGTGAAAT-ACTGCATTGC.HLGTMDSXY_R1	7	140.888
	240	6859	l12s.ATTGTGAAAT-ACTGCATTGC.HLGTMDSXY_R1	3	60.3804
	253	5840	l12s.ATTGTGAAAT-ACTGCATTGC.HLGTMDSXY_R1	3	60.3804
	270	6979	l12s.ATTGTGAAAT-ACTGCATTGC.HLGTMDSXY_R1	4	80.5072
	271	6962	l12s.ATTGTGAAAT-ACTGCATTGC.HLGTMDSXY_R1	6	120.761
	351	6979	l12s.ATTGTGAAAT-ACTGCATTGC.HLGTMDSXY_R1	3	60.3804
	354	6373	l12s.ATTGTGAAAT-ACTGCATTGC.HLGTMDSXY_R1	3	60.3804
	365	6711	l12s.ATTGTGAAAT-ACTGCATTGC.HLGTMDSXY_R1	3	60.3804
	476	6591	l12s.ATTGTGAAAT-ACTGCATTGC.HLGTMDSXY_R1	3	60.3804
	626	6980	l12s.ATTGTGAAAT-ACTGCATTGC.HLGTMDSXY_R1	3	60.3804
	655	6547	l12s.ATTGTGAAAT-ACTGCATTGC.HLGTMDSXY_R1	3	60.3804
	726	5513	l12s.ATTGTGAAAT-ACTGCATTGC.HLGTMDSXY_R1	3	60.3804
	770	6813	l12s.ATTGTGAAAT-ACTGCATTGC.HLGTMDSXY_R1	4	80.5072
	1184	6863	l12s.ATTGTGAAAT-ACTGCATTGC.HLGTMDSXY_R1	4	80.5072
	1366	6964	l12s.ATTGTGAAAT-ACTGCATTGC.HLGTMDSXY_R1	3	60.3804
	5226	5307	l12s.ATTGTGAAAT-ACTGCATTGC.HLGTMDSXY_R1	3	60.3804
	150	4541	l12s.ATTGTGAAAT-ACTGCATTGC.HLGTMDSXY_R2	4	82.2216
	208	6791	l12s.ATTGTGAAAT-ACTGCATTGC.HLGTMDSXY_R2	3	61.6662
	216	253	l12s.ATTGTGAAAT-ACTGCATTGC.HLGTMDSXY_R2	4	82.2216
	219	6715	l12s.ATTGTGAAAT-ACTGCATTGC.HLGTMDSXY_R2	7	143.888
	240	6859	l12s.ATTGTGAAAT-ACTGCATTGC.HLGTMDSXY_R2	3	61.6662
	253	5840	l12s.ATTGTGAAAT-ACTGCATTGC.HLGTMDSXY_R2	3	61.6662
	272	6471	l12s.ATTGTGAAAT-ACTGCATTGC.HLGTMDSXY_R2	3	61.6662
	289	7037	l12s.ATTGTGAAAT-ACTGCATTGC.HLGTMDSXY_R2	3	61.6662
	334	6884	l12s.ATTGTGAAAT-ACTGCATTGC.HLGTMDSXY_R2	4	82.2216
	351	6754	l12s.ATTGTGAAAT-ACTGCATTGC.HLGTMDSXY_R2	3	61.6662
	626	6980	l12s.ATTGTGAAAT-ACTGCATTGC.HLGTMDSXY_R2	3	61.6662
	655	6547	l12s.ATTGTGAAAT-ACTGCATTGC.HLGTMDSXY_R2	3	61.6662
	1089	5930	l12s.ATTGTGAAAT-ACTGCATTGC.HLGTMDSXY_R2	3	61.6662
	1184	6863	l12s.ATTGTGAAAT-ACTGCATTGC.HLGTMDSXY_R2	4	82.2216
	1875	4799	l12s.ATTGTGAAAT-ACTGCATTGC.HLGTMDSXY_R2	3	61.6662
	4050	6149	l12s.ATTGTGAAAT-ACTGCATTGC.HLGTMDSXY_R2	3	61.6662
	5226	5307	l12s.ATTGTGAAAT-ACTGCATTGC.HLGTMDSXY_R2	3	61.6662
	146	6648	l24c.CAATTAACAT-ACCGAGATAT.HLGTMDSXY_R1	4	11.29
	149	166	l24c.CAATTAACAT-ACCGAGATAT.HLGTMDSXY_R1	6	16.935
	150	4541	l24c.CAATTAACAT-ACCGAGATAT.HLGTMDSXY_R1	3	8.4675
	151	6776	l24c.CAATTAACAT-ACCGAGATAT.HLGTMDSXY_R1	4	11.29
	164	6297	l24c.CAATTAACAT-ACCGAGATAT.HLGTMDSXY_R1	4	11.29
	170	6276	l24c.CAATTAACAT-ACCGAGATAT.HLGTMDSXY_R1	5	14.1125
	192	6142	l24c.CAATTAACAT-ACCGAGATAT.HLGTMDSXY_R1	3	8.4675
	192	6916	l24c.CAATTAACAT-ACCGAGATAT.HLGTMDSXY_R1	4	11.29
	195	6142	l24c.CAATTAACAT-ACCGAGATAT.HLGTMDSXY_R1	5	14.1125
	199	5468	l24c.CAATTAACAT-ACCGAGATAT.HLGTMDSXY_R1	5	14.1125
	199	5873	l24c.CAATTAACAT-ACCGAGATAT.HLGTMDSXY_R1	4	11.29
	199	6419	l24c.CAATTAACAT-ACCGAGATAT.HLGTMDSXY_R1	5	14.1125
	205	6896	l24c.CAATTAACAT-ACCGAGATAT.HLGTMDSXY_R1	9	25.4025
	206	6627	l24c.CAATTAACAT-ACCGAGATAT.HLGTMDSXY_R1	10	28.225
	206	6912	l24c.CAATTAACAT-ACCGAGATAT.HLGTMDSXY_R1	3	8.4675
	207	6352	l24c.CAATTAACAT-ACCGAGATAT.HLGTMDSXY_R1	5	14.1125
	209	6342	l24c.CAATTAACAT-ACCGAGATAT.HLGTMDSXY_R1	4	11.29
	212	6474	l24c.CAATTAACAT-ACCGAGATAT.HLGTMDSXY_R1	3	8.4675
	216	6340	l24c.CAATTAACAT-ACCGAGATAT.HLGTMDSXY_R1	3	8.4675
	216	6772	l24c.CAATTAACAT-ACCGAGATAT.HLGTMDSXY_R1	6	16.935
	216	6778	l24c.CAATTAACAT-ACCGAGATAT.HLGTMDSXY_R1	4	11.29
	216	7048	l24c.CAATTAACAT-ACCGAGATAT.HLGTMDSXY_R1	3	8.4675
	217	6794	l24c.CAATTAACAT-ACCGAGATAT.HLGTMDSXY_R1	3	8.4675
	218	255	l24c.CAATTAACAT-ACCGAGATAT.HLGTMDSXY_R1	4	11.29
	219	6427	l24c.CAATTAACAT-ACCGAGATAT.HLGTMDSXY_R1	3	8.4675
	219	6715	l24c.CAATTAACAT-ACCGAGATAT.HLGTMDSXY_R1	7	19.7575
	220	6452	l24c.CAATTAACAT-ACCGAGATAT.HLGTMDSXY_R1	4	11.29
	221	5604	l24c.CAATTAACAT-ACCGAGATAT.HLGTMDSXY_R1	4	11.29
	227	6783	l24c.CAATTAACAT-ACCGAGATAT.HLGTMDSXY_R1	4	11.29
	227	6858	l24c.CAATTAACAT-ACCGAGATAT.HLGTMDSXY_R1	6	16.935
	233	5769	l24c.CAATTAACAT-ACCGAGATAT.HLGTMDSXY_R1	3	8.4675
	234	6547	l24c.CAATTAACAT-ACCGAGATAT.HLGTMDSXY_R1	5	14.1125
	248	6546	l24c.CAATTAACAT-ACCGAGATAT.HLGTMDSXY_R1	3	8.4675
	261	6799	l24c.CAATTAACAT-ACCGAGATAT.HLGTMDSXY_R1	4	11.29
	266	6897	l24c.CAATTAACAT-ACCGAGATAT.HLGTMDSXY_R1	3	8.4675
	270	5833	l24c.CAATTAACAT-ACCGAGATAT.HLGTMDSXY_R1	3	8.4675
	270	6526	l24c.CAATTAACAT-ACCGAGATAT.HLGTMDSXY_R1	8	22.58
	271	5870	l24c.CAATTAACAT-ACCGAGATAT.HLGTMDSXY_R1	4	11.29
	271	6302	l24c.CAATTAACAT-ACCGAGATAT.HLGTMDSXY_R1	3	8.4675
	271	6788	l24c.CAATTAACAT-ACCGAGATAT.HLGTMDSXY_R1	3	8.4675
	272	6210	l24c.CAATTAACAT-ACCGAGATAT.HLGTMDSXY_R1	4	11.29
	272	6471	l24c.CAATTAACAT-ACCGAGATAT.HLGTMDSXY_R1	6	16.935
	272	6849	l24c.CAATTAACAT-ACCGAGATAT.HLGTMDSXY_R1	5	14.1125
	272	6918	l24c.CAATTAACAT-ACCGAGATAT.HLGTMDSXY_R1	4	11.29
	276	6295	l24c.CAATTAACAT-ACCGAGATAT.HLGTMDSXY_R1	4	11.29
	284	6456	l24c.CAATTAACAT-ACCGAGATAT.HLGTMDSXY_R1	3	8.4675
	291	6757	l24c.CAATTAACAT-ACCGAGATAT.HLGTMDSXY_R1	3	8.4675
	292	6728	l24c.CAATTAACAT-ACCGAGATAT.HLGTMDSXY_R1	5	14.1125
	293	6249	l24c.CAATTAACAT-ACCGAGATAT.HLGTMDSXY_R1	3	8.4675
	294	6793	l24c.CAATTAACAT-ACCGAGATAT.HLGTMDSXY_R1	3	8.4675
	296	6591	l24c.CAATTAACAT-ACCGAGATAT.HLGTMDSXY_R1	4	11.29
	297	346	l24c.CAATTAACAT-ACCGAGATAT.HLGTMDSXY_R1	4	11.29
	297	6193	l24c.CAATTAACAT-ACCGAGATAT.HLGTMDSXY_R1	3	8.4675
	297	6358	l24c.CAATTAACAT-ACCGAGATAT.HLGTMDSXY_R1	3	8.4675
	298	6758	l24c.CAATTAACAT-ACCGAGATAT.HLGTMDSXY_R1	4	11.29
	299	6354	l24c.CAATTAACAT-ACCGAGATAT.HLGTMDSXY_R1	4	11.29
	302	6345	l24c.CAATTAACAT-ACCGAGATAT.HLGTMDSXY_R1	8	22.58
	304	6776	l24c.CAATTAACAT-ACCGAGATAT.HLGTMDSXY_R1	3	8.4675
	306	6328	l24c.CAATTAACAT-ACCGAGATAT.HLGTMDSXY_R1	4	11.29
	311	6192	l24c.CAATTAACAT-ACCGAGATAT.HLGTMDSXY_R1	3	8.4675
	324	6856	l24c.CAATTAACAT-ACCGAGATAT.HLGTMDSXY_R1	3	8.4675
	418	6881	l24c.CAATTAACAT-ACCGAGATAT.HLGTMDSXY_R1	3	8.4675
	778	6696	l24c.CAATTAACAT-ACCGAGATAT.HLGTMDSXY_R1	5	14.1125
	794	6354	l24c.CAATTAACAT-ACCGAGATAT.HLGTMDSXY_R1	3	8.4675
	801	1962	l24c.CAATTAACAT-ACCGAGATAT.HLGTMDSXY_R1	3	8.4675
	1070	6777	l24c.CAATTAACAT-ACCGAGATAT.HLGTMDSXY_R1	3	8.4675
	1359	6649	l24c.CAATTAACAT-ACCGAGATAT.HLGTMDSXY_R1	3	8.4675
	1931	5606	l24c.CAATTAACAT-ACCGAGATAT.HLGTMDSXY_R1	3	8.4675
	5409	6109	l24c.CAATTAACAT-ACCGAGATAT.HLGTMDSXY_R1	8	22.58
	147	6853	l24c.CAATTAACAT-ACCGAGATAT.HLGTMDSXY_R2	3	8.59614
	149	166	l24c.CAATTAACAT-ACCGAGATAT.HLGTMDSXY_R2	8	22.923
	150	4541	l24c.CAATTAACAT-ACCGAGATAT.HLGTMDSXY_R2	3	8.59614
	151	6776	l24c.CAATTAACAT-ACCGAGATAT.HLGTMDSXY_R2	3	8.59614
	157	6362	l24c.CAATTAACAT-ACCGAGATAT.HLGTMDSXY_R2	4	11.4615
	157	6830	l24c.CAATTAACAT-ACCGAGATAT.HLGTMDSXY_R2	3	8.59614
	170	6276	l24c.CAATTAACAT-ACCGAGATAT.HLGTMDSXY_R2	8	22.923
	178	6524	l24c.CAATTAACAT-ACCGAGATAT.HLGTMDSXY_R2	3	8.59614
	191	6600	l24c.CAATTAACAT-ACCGAGATAT.HLGTMDSXY_R2	3	8.59614
	192	6142	l24c.CAATTAACAT-ACCGAGATAT.HLGTMDSXY_R2	4	11.4615
	192	6916	l24c.CAATTAACAT-ACCGAGATAT.HLGTMDSXY_R2	5	14.3269
	195	6142	l24c.CAATTAACAT-ACCGAGATAT.HLGTMDSXY_R2	9	25.7884
	199	6119	l24c.CAATTAACAT-ACCGAGATAT.HLGTMDSXY_R2	3	8.59614
	199	6419	l24c.CAATTAACAT-ACCGAGATAT.HLGTMDSXY_R2	3	8.59614
	200	5469	l24c.CAATTAACAT-ACCGAGATAT.HLGTMDSXY_R2	4	11.4615
	205	6896	l24c.CAATTAACAT-ACCGAGATAT.HLGTMDSXY_R2	6	17.1923
	206	6627	l24c.CAATTAACAT-ACCGAGATAT.HLGTMDSXY_R2	9	25.7884
	206	6912	l24c.CAATTAACAT-ACCGAGATAT.HLGTMDSXY_R2	3	8.59614
	207	6352	l24c.CAATTAACAT-ACCGAGATAT.HLGTMDSXY_R2	3	8.59614
	209	6342	l24c.CAATTAACAT-ACCGAGATAT.HLGTMDSXY_R2	6	17.1923
	212	6474	l24c.CAATTAACAT-ACCGAGATAT.HLGTMDSXY_R2	3	8.59614
	213	6961	l24c.CAATTAACAT-ACCGAGATAT.HLGTMDSXY_R2	3	8.59614
	217	254	l24c.CAATTAACAT-ACCGAGATAT.HLGTMDSXY_R2	5	14.3269
	217	6794	l24c.CAATTAACAT-ACCGAGATAT.HLGTMDSXY_R2	3	8.59614
	218	6453	l24c.CAATTAACAT-ACCGAGATAT.HLGTMDSXY_R2	3	8.59614
	219	6715	l24c.CAATTAACAT-ACCGAGATAT.HLGTMDSXY_R2	6	17.1923
	220	5603	l24c.CAATTAACAT-ACCGAGATAT.HLGTMDSXY_R2	5	14.3269
	227	6783	l24c.CAATTAACAT-ACCGAGATAT.HLGTMDSXY_R2	6	17.1923
	227	6858	l24c.CAATTAACAT-ACCGAGATAT.HLGTMDSXY_R2	5	14.3269
	233	5769	l24c.CAATTAACAT-ACCGAGATAT.HLGTMDSXY_R2	4	11.4615
	234	6547	l24c.CAATTAACAT-ACCGAGATAT.HLGTMDSXY_R2	4	11.4615
	240	6859	l24c.CAATTAACAT-ACCGAGATAT.HLGTMDSXY_R2	3	8.59614
	248	6546	l24c.CAATTAACAT-ACCGAGATAT.HLGTMDSXY_R2	3	8.59614
	253	6704	l24c.CAATTAACAT-ACCGAGATAT.HLGTMDSXY_R2	4	11.4615
	261	6298	l24c.CAATTAACAT-ACCGAGATAT.HLGTMDSXY_R2	3	8.59614
	262	6800	l24c.CAATTAACAT-ACCGAGATAT.HLGTMDSXY_R2	4	11.4615
	263	6777	l24c.CAATTAACAT-ACCGAGATAT.HLGTMDSXY_R2	4	11.4615
	267	6415	l24c.CAATTAACAT-ACCGAGATAT.HLGTMDSXY_R2	3	8.59614
	270	5833	l24c.CAATTAACAT-ACCGAGATAT.HLGTMDSXY_R2	3	8.59614
	270	6526	l24c.CAATTAACAT-ACCGAGATAT.HLGTMDSXY_R2	9	25.7884
	270	6787	l24c.CAATTAACAT-ACCGAGATAT.HLGTMDSXY_R2	4	11.4615
	271	5870	l24c.CAATTAACAT-ACCGAGATAT.HLGTMDSXY_R2	3	8.59614
	272	6210	l24c.CAATTAACAT-ACCGAGATAT.HLGTMDSXY_R2	7	20.0577
	272	6471	l24c.CAATTAACAT-ACCGAGATAT.HLGTMDSXY_R2	13	37.2499
	273	6919	l24c.CAATTAACAT-ACCGAGATAT.HLGTMDSXY_R2	5	14.3269
	290	6840	l24c.CAATTAACAT-ACCGAGATAT.HLGTMDSXY_R2	3	8.59614
	292	6278	l24c.CAATTAACAT-ACCGAGATAT.HLGTMDSXY_R2	3	8.59614
	292	6728	l24c.CAATTAACAT-ACCGAGATAT.HLGTMDSXY_R2	4	11.4615
	294	6760	l24c.CAATTAACAT-ACCGAGATAT.HLGTMDSXY_R2	3	8.59614
	295	5849	l24c.CAATTAACAT-ACCGAGATAT.HLGTMDSXY_R2	3	8.59614
	295	6590	l24c.CAATTAACAT-ACCGAGATAT.HLGTMDSXY_R2	3	8.59614
	296	6357	l24c.CAATTAACAT-ACCGAGATAT.HLGTMDSXY_R2	3	8.59614
	297	346	l24c.CAATTAACAT-ACCGAGATAT.HLGTMDSXY_R2	5	14.3269
	297	6898	l24c.CAATTAACAT-ACCGAGATAT.HLGTMDSXY_R2	3	8.59614
	302	6345	l24c.CAATTAACAT-ACCGAGATAT.HLGTMDSXY_R2	5	14.3269
	304	6452	l24c.CAATTAACAT-ACCGAGATAT.HLGTMDSXY_R2	4	11.4615
	306	6328	l24c.CAATTAACAT-ACCGAGATAT.HLGTMDSXY_R2	4	11.4615
	311	6192	l24c.CAATTAACAT-ACCGAGATAT.HLGTMDSXY_R2	5	14.3269
	324	6856	l24c.CAATTAACAT-ACCGAGATAT.HLGTMDSXY_R2	3	8.59614
	352	6770	l24c.CAATTAACAT-ACCGAGATAT.HLGTMDSXY_R2	3	8.59614
	367	6140	l24c.CAATTAACAT-ACCGAGATAT.HLGTMDSXY_R2	3	8.59614
	435	6346	l24c.CAATTAACAT-ACCGAGATAT.HLGTMDSXY_R2	3	8.59614
	442	6779	l24c.CAATTAACAT-ACCGAGATAT.HLGTMDSXY_R2	4	11.4615
	666	6941	l24c.CAATTAACAT-ACCGAGATAT.HLGTMDSXY_R2	4	11.4615
	726	6014	l24c.CAATTAACAT-ACCGAGATAT.HLGTMDSXY_R2	3	8.59614
	738	6648	l24c.CAATTAACAT-ACCGAGATAT.HLGTMDSXY_R2	3	8.59614
	778	6696	l24c.CAATTAACAT-ACCGAGATAT.HLGTMDSXY_R2	5	14.3269
	801	1962	l24c.CAATTAACAT-ACCGAGATAT.HLGTMDSXY_R2	3	8.59614
	1070	6777	l24c.CAATTAACAT-ACCGAGATAT.HLGTMDSXY_R2	3	8.59614
	1359	6649	l24c.CAATTAACAT-ACCGAGATAT.HLGTMDSXY_R2	3	8.59614
	3018	5875	l24c.CAATTAACAT-ACCGAGATAT.HLGTMDSXY_R2	3	8.59614
	5409	6109	l24c.CAATTAACAT-ACCGAGATAT.HLGTMDSXY_R2	10	28.6538
	5975	6014	l24c.CAATTAACAT-ACCGAGATAT.HLGTMDSXY_R2	3	8.59614
	146	6759	l24s.GACGTCTTAT-ACGGTTCACC.HLGTMDSXY_R1	3	29.432
	150	5762	l24s.GACGTCTTAT-ACGGTTCACC.HLGTMDSXY_R1	5	49.0533
	157	6686	l24s.GACGTCTTAT-ACGGTTCACC.HLGTMDSXY_R1	5	49.0533
	163	6296	l24s.GACGTCTTAT-ACGGTTCACC.HLGTMDSXY_R1	3	29.432
	170	6276	l24s.GACGTCTTAT-ACGGTTCACC.HLGTMDSXY_R1	3	29.432
	180	6553	l24s.GACGTCTTAT-ACGGTTCACC.HLGTMDSXY_R1	4	39.2426
	205	6896	l24s.GACGTCTTAT-ACGGTTCACC.HLGTMDSXY_R1	6	58.8639
	206	6555	l24s.GACGTCTTAT-ACGGTTCACC.HLGTMDSXY_R1	3	29.432
	207	6352	l24s.GACGTCTTAT-ACGGTTCACC.HLGTMDSXY_R1	3	29.432
	212	6618	l24s.GACGTCTTAT-ACGGTTCACC.HLGTMDSXY_R1	3	29.432
	217	6788	l24s.GACGTCTTAT-ACGGTTCACC.HLGTMDSXY_R1	6	58.8639
	227	6783	l24s.GACGTCTTAT-ACGGTTCACC.HLGTMDSXY_R1	5	49.0533
	240	6550	l24s.GACGTCTTAT-ACGGTTCACC.HLGTMDSXY_R1	4	39.2426
	246	6784	l24s.GACGTCTTAT-ACGGTTCACC.HLGTMDSXY_R1	3	29.432
	248	6546	l24s.GACGTCTTAT-ACGGTTCACC.HLGTMDSXY_R1	4	39.2426
	264	6778	l24s.GACGTCTTAT-ACGGTTCACC.HLGTMDSXY_R1	3	29.432
	271	6788	l24s.GACGTCTTAT-ACGGTTCACC.HLGTMDSXY_R1	6	58.8639
	272	6471	l24s.GACGTCTTAT-ACGGTTCACC.HLGTMDSXY_R1	4	39.2426
	272	6849	l24s.GACGTCTTAT-ACGGTTCACC.HLGTMDSXY_R1	9	88.2959
	284	6765	l24s.GACGTCTTAT-ACGGTTCACC.HLGTMDSXY_R1	3	29.432
	291	6757	l24s.GACGTCTTAT-ACGGTTCACC.HLGTMDSXY_R1	6	58.8639
	292	341	l24s.GACGTCTTAT-ACGGTTCACC.HLGTMDSXY_R1	3	29.432
	292	7007	l24s.GACGTCTTAT-ACGGTTCACC.HLGTMDSXY_R1	3	29.432
	294	6850	l24s.GACGTCTTAT-ACGGTTCACC.HLGTMDSXY_R1	7	68.6746
	297	4912	l24s.GACGTCTTAT-ACGGTTCACC.HLGTMDSXY_R1	3	29.432
	297	6898	l24s.GACGTCTTAT-ACGGTTCACC.HLGTMDSXY_R1	3	29.432
	302	6345	l24s.GACGTCTTAT-ACGGTTCACC.HLGTMDSXY_R1	3	29.432
	349	6191	l24s.GACGTCTTAT-ACGGTTCACC.HLGTMDSXY_R1	3	29.432
	350	4677	l24s.GACGTCTTAT-ACGGTTCACC.HLGTMDSXY_R1	3	29.432
	351	6745	l24s.GACGTCTTAT-ACGGTTCACC.HLGTMDSXY_R1	3	29.432
	367	6140	l24s.GACGTCTTAT-ACGGTTCACC.HLGTMDSXY_R1	3	29.432
	418	6881	l24s.GACGTCTTAT-ACGGTTCACC.HLGTMDSXY_R1	3	29.432
	442	5507	l24s.GACGTCTTAT-ACGGTTCACC.HLGTMDSXY_R1	3	29.432
	495	6250	l24s.GACGTCTTAT-ACGGTTCACC.HLGTMDSXY_R1	3	29.432
	647	6246	l24s.GACGTCTTAT-ACGGTTCACC.HLGTMDSXY_R1	3	29.432
	675	6779	l24s.GACGTCTTAT-ACGGTTCACC.HLGTMDSXY_R1	7	68.6746
	744	5938	l24s.GACGTCTTAT-ACGGTTCACC.HLGTMDSXY_R1	3	29.432
	905	3118	l24s.GACGTCTTAT-ACGGTTCACC.HLGTMDSXY_R1	3	29.432
	976	6612	l24s.GACGTCTTAT-ACGGTTCACC.HLGTMDSXY_R1	3	29.432
	987	6195	l24s.GACGTCTTAT-ACGGTTCACC.HLGTMDSXY_R1	3	29.432
	1027	6537	l24s.GACGTCTTAT-ACGGTTCACC.HLGTMDSXY_R1	4	39.2426
	1142	4697	l24s.GACGTCTTAT-ACGGTTCACC.HLGTMDSXY_R1	3	29.432
	1206	6196	l24s.GACGTCTTAT-ACGGTTCACC.HLGTMDSXY_R1	3	29.432
	1251	6713	l24s.GACGTCTTAT-ACGGTTCACC.HLGTMDSXY_R1	5	49.0533
	1252	6779	l24s.GACGTCTTAT-ACGGTTCACC.HLGTMDSXY_R1	4	39.2426
	1304	6781	l24s.GACGTCTTAT-ACGGTTCACC.HLGTMDSXY_R1	4	39.2426
	1393	6836	l24s.GACGTCTTAT-ACGGTTCACC.HLGTMDSXY_R1	3	29.432
	1427	5562	l24s.GACGTCTTAT-ACGGTTCACC.HLGTMDSXY_R1	4	39.2426
	1464	5960	l24s.GACGTCTTAT-ACGGTTCACC.HLGTMDSXY_R1	4	39.2426
	1821	6898	l24s.GACGTCTTAT-ACGGTTCACC.HLGTMDSXY_R1	4	39.2426
	2170	6243	l24s.GACGTCTTAT-ACGGTTCACC.HLGTMDSXY_R1	3	29.432
	2758	2788	l24s.GACGTCTTAT-ACGGTTCACC.HLGTMDSXY_R1	3	29.432
	3691	6865	l24s.GACGTCTTAT-ACGGTTCACC.HLGTMDSXY_R1	3	29.432
	4269	6845	l24s.GACGTCTTAT-ACGGTTCACC.HLGTMDSXY_R1	3	29.432
	6166	6403	l24s.GACGTCTTAT-ACGGTTCACC.HLGTMDSXY_R1	3	29.432
	145	6471	l24s.GACGTCTTAT-ACGGTTCACC.HLGTMDSXY_R2	4	40.0332
	146	6759	l24s.GACGTCTTAT-ACGGTTCACC.HLGTMDSXY_R2	3	30.0249
	150	4541	l24s.GACGTCTTAT-ACGGTTCACC.HLGTMDSXY_R2	4	40.0332
	156	6361	l24s.GACGTCTTAT-ACGGTTCACC.HLGTMDSXY_R2	3	30.0249
	157	6686	l24s.GACGTCTTAT-ACGGTTCACC.HLGTMDSXY_R2	4	40.0332
	170	6276	l24s.GACGTCTTAT-ACGGTTCACC.HLGTMDSXY_R2	3	30.0249
	180	6553	l24s.GACGTCTTAT-ACGGTTCACC.HLGTMDSXY_R2	4	40.0332
	180	6715	l24s.GACGTCTTAT-ACGGTTCACC.HLGTMDSXY_R2	4	40.0332
	192	6916	l24s.GACGTCTTAT-ACGGTTCACC.HLGTMDSXY_R2	4	40.0332
	199	6656	l24s.GACGTCTTAT-ACGGTTCACC.HLGTMDSXY_R2	5	50.0415
	200	6687	l24s.GACGTCTTAT-ACGGTTCACC.HLGTMDSXY_R2	3	30.0249
	205	6896	l24s.GACGTCTTAT-ACGGTTCACC.HLGTMDSXY_R2	6	60.0498
	212	6618	l24s.GACGTCTTAT-ACGGTTCACC.HLGTMDSXY_R2	3	30.0249
	216	6772	l24s.GACGTCTTAT-ACGGTTCACC.HLGTMDSXY_R2	3	30.0249
	218	6789	l24s.GACGTCTTAT-ACGGTTCACC.HLGTMDSXY_R2	3	30.0249
	227	6783	l24s.GACGTCTTAT-ACGGTTCACC.HLGTMDSXY_R2	5	50.0415
	240	6550	l24s.GACGTCTTAT-ACGGTTCACC.HLGTMDSXY_R2	3	30.0249
	246	6784	l24s.GACGTCTTAT-ACGGTTCACC.HLGTMDSXY_R2	3	30.0249
	248	6546	l24s.GACGTCTTAT-ACGGTTCACC.HLGTMDSXY_R2	4	40.0332
	251	6948	l24s.GACGTCTTAT-ACGGTTCACC.HLGTMDSXY_R2	4	40.0332
	252	6652	l24s.GACGTCTTAT-ACGGTTCACC.HLGTMDSXY_R2	5	50.0415
	261	6799	l24s.GACGTCTTAT-ACGGTTCACC.HLGTMDSXY_R2	6	60.0498
	271	6347	l24s.GACGTCTTAT-ACGGTTCACC.HLGTMDSXY_R2	5	50.0415
	271	6788	l24s.GACGTCTTAT-ACGGTTCACC.HLGTMDSXY_R2	5	50.0415
	272	6471	l24s.GACGTCTTAT-ACGGTTCACC.HLGTMDSXY_R2	3	30.0249
	272	6849	l24s.GACGTCTTAT-ACGGTTCACC.HLGTMDSXY_R2	4	40.0332
	281	6936	l24s.GACGTCTTAT-ACGGTTCACC.HLGTMDSXY_R2	3	30.0249
	284	6456	l24s.GACGTCTTAT-ACGGTTCACC.HLGTMDSXY_R2	3	30.0249
	292	341	l24s.GACGTCTTAT-ACGGTTCACC.HLGTMDSXY_R2	3	30.0249
	292	7007	l24s.GACGTCTTAT-ACGGTTCACC.HLGTMDSXY_R2	3	30.0249
	294	5674	l24s.GACGTCTTAT-ACGGTTCACC.HLGTMDSXY_R2	3	30.0249
	294	6760	l24s.GACGTCTTAT-ACGGTTCACC.HLGTMDSXY_R2	4	40.0332
	294	6850	l24s.GACGTCTTAT-ACGGTTCACC.HLGTMDSXY_R2	6	60.0498
	297	4912	l24s.GACGTCTTAT-ACGGTTCACC.HLGTMDSXY_R2	3	30.0249
	297	6898	l24s.GACGTCTTAT-ACGGTTCACC.HLGTMDSXY_R2	6	60.0498
	302	7041	l24s.GACGTCTTAT-ACGGTTCACC.HLGTMDSXY_R2	3	30.0249
	303	6346	l24s.GACGTCTTAT-ACGGTTCACC.HLGTMDSXY_R2	4	40.0332
	320	6657	l24s.GACGTCTTAT-ACGGTTCACC.HLGTMDSXY_R2	3	30.0249
	324	6508	l24s.GACGTCTTAT-ACGGTTCACC.HLGTMDSXY_R2	4	40.0332
	351	6745	l24s.GACGTCTTAT-ACGGTTCACC.HLGTMDSXY_R2	3	30.0249
	360	6754	l24s.GACGTCTTAT-ACGGTTCACC.HLGTMDSXY_R2	3	30.0249
	366	6139	l24s.GACGTCTTAT-ACGGTTCACC.HLGTMDSXY_R2	3	30.0249
	372	7048	l24s.GACGTCTTAT-ACGGTTCACC.HLGTMDSXY_R2	3	30.0249
	405	6082	l24s.GACGTCTTAT-ACGGTTCACC.HLGTMDSXY_R2	5	50.0415
	495	6250	l24s.GACGTCTTAT-ACGGTTCACC.HLGTMDSXY_R2	3	30.0249
	645	6244	l24s.GACGTCTTAT-ACGGTTCACC.HLGTMDSXY_R2	3	30.0249
	675	6779	l24s.GACGTCTTAT-ACGGTTCACC.HLGTMDSXY_R2	6	60.0498
	986	6194	l24s.GACGTCTTAT-ACGGTTCACC.HLGTMDSXY_R2	3	30.0249
	1027	6537	l24s.GACGTCTTAT-ACGGTTCACC.HLGTMDSXY_R2	4	40.0332
	1083	6550	l24s.GACGTCTTAT-ACGGTTCACC.HLGTMDSXY_R2	4	40.0332
	1142	4697	l24s.GACGTCTTAT-ACGGTTCACC.HLGTMDSXY_R2	3	30.0249
	1206	6196	l24s.GACGTCTTAT-ACGGTTCACC.HLGTMDSXY_R2	3	30.0249
	1251	6713	l24s.GACGTCTTAT-ACGGTTCACC.HLGTMDSXY_R2	5	50.0415
	1252	6779	l24s.GACGTCTTAT-ACGGTTCACC.HLGTMDSXY_R2	4	40.0332
	1260	4857	l24s.GACGTCTTAT-ACGGTTCACC.HLGTMDSXY_R2	5	50.0415
	1304	6781	l24s.GACGTCTTAT-ACGGTTCACC.HLGTMDSXY_R2	5	50.0415
	1360	6775	l24s.GACGTCTTAT-ACGGTTCACC.HLGTMDSXY_R2	4	40.0332
	1427	5562	l24s.GACGTCTTAT-ACGGTTCACC.HLGTMDSXY_R2	4	40.0332
	1442	5709	l24s.GACGTCTTAT-ACGGTTCACC.HLGTMDSXY_R2	6	60.0498
	1464	5960	l24s.GACGTCTTAT-ACGGTTCACC.HLGTMDSXY_R2	4	40.0332
	1464	6758	l24s.GACGTCTTAT-ACGGTTCACC.HLGTMDSXY_R2	6	60.0498
	1653	6196	l24s.GACGTCTTAT-ACGGTTCACC.HLGTMDSXY_R2	3	30.0249
	1816	6491	l24s.GACGTCTTAT-ACGGTTCACC.HLGTMDSXY_R2	3	30.0249
	1821	6898	l24s.GACGTCTTAT-ACGGTTCACC.HLGTMDSXY_R2	4	40.0332
	2170	6243	l24s.GACGTCTTAT-ACGGTTCACC.HLGTMDSXY_R2	3	30.0249
	2283	6141	l24s.GACGTCTTAT-ACGGTTCACC.HLGTMDSXY_R2	3	30.0249
	2758	2788	l24s.GACGTCTTAT-ACGGTTCACC.HLGTMDSXY_R2	3	30.0249
	3691	6865	l24s.GACGTCTTAT-ACGGTTCACC.HLGTMDSXY_R2	3	30.0249
	5909	5974	l24s.GACGTCTTAT-ACGGTTCACC.HLGTMDSXY_R2	3	30.0249
	145	6120	l48_R1	189	91.1275
	145	6944	l48_R1	3	1.44647
	150	4541	l48_R1	11	5.30371
	165	6082	l48_R1	9	4.3394
	171	5890	l48_R1	6	2.89294
	177	3792	l48_R1	3	1.44647
	177	6829	l48_R1	7	3.37509
	186	6256	l48_R1	53	25.5543
	186	6646	l48_R1	3	1.44647
	197	6159	l48_R1	9	4.3394
	198	6556	l48_R1	8	3.85725
	200	5727	l48_R1	6	2.89294
	201	259	l48_R1	5	2.41078
	216	6778	l48_R1	22	10.6074
	216	6916	l48_R1	5	2.41078
	218	6981	l48_R1	3	1.44647
	220	251	l48_R1	4	1.92862
	220	6794	l48_R1	44	21.2149
	220	6962	l48_R1	9	4.3394
	228	6685	l48_R1	23	11.0896
	233	6744	l48_R1	3	1.44647
	235	6602	l48_R1	5	2.41078
	239	6528	l48_R1	20	9.64312
	250	5600	l48_R1	6	2.89294
	269	7041	l48_R1	4	1.92862
	292	3529	l48_R1	46	22.1792
	292	6659	l48_R1	5	2.41078
	292	7015	l48_R1	3	1.44647
	293	6358	l48_R1	3	1.44647
	294	5974	l48_R1	37	17.8398
	295	5441	l48_R1	12	5.78587
	299	6504	l48_R1	5	2.41078
	303	5851	l48_R1	3	1.44647
	306	6961	l48_R1	3	1.44647
	307	6062	l48_R1	5	2.41078
	309	5827	l48_R1	5	2.41078
	319	6671	l48_R1	3	1.44647
	319	6713	l48_R1	5	2.41078
	322	6416	l48_R1	38	18.3219
	349	6590	l48_R1	6	2.89294
	349	6752	l48_R1	6	2.89294
	350	6882	l48_R1	3	1.44647
	360	6025	l48_R1	10	4.82156
	370	6692	l48_R1	3	1.44647
	385	4742	l48_R1	3	1.44647
	431	6777	l48_R1	8	3.85725
	458	6804	l48_R1	3	1.44647
	495	6178	l48_R1	3	1.44647
	496	537	l48_R1	7	3.37509
	750	5707	l48_R1	3	1.44647
	769	6140	l48_R1	8	3.85725
	820	6721	l48_R1	3	1.44647
	822	6780	l48_R1	5	2.41078
	845	6782	l48_R1	3	1.44647
	1025	6772	l48_R1	3	1.44647
	1026	6546	l48_R1	5	2.41078
	1028	4964	l48_R1	3	1.44647
	1054	6580	l48_R1	3	1.44647
	1073	2735	l48_R1	5	2.41078
	1079	4257	l48_R1	3	1.44647
	1187	6844	l48_R1	4	1.92862
	1204	6831	l48_R1	8	3.85725
	1206	6779	l48_R1	3	1.44647
	1221	4770	l48_R1	4	1.92862
	1368	6297	l48_R1	30	14.4647
	1424	6240	l48_R1	6	2.89294
	1496	6862	l48_R1	10	4.82156
	1603	5893	l48_R1	3	1.44647
	1677	6916	l48_R1	4	1.92862
	1847	5801	l48_R1	4	1.92862
	1877	6965	l48_R1	4	1.92862
	1968	6785	l48_R1	3	1.44647
	2052	6142	l48_R1	4	1.92862
	2243	6915	l48_R1	9	4.3394
	2290	6852	l48_R1	31	14.9468
	2403	7057	l48_R1	5	2.41078
	2764	6700	l48_R1	8	3.85725
	2973	6352	l48_R1	4	1.92862
	3288	6886	l48_R1	3	1.44647
	3536	5060	l48_R1	3	1.44647
	3981	7084	l48_R1	3	1.44647
	145	6120	l48_R2	131	65.2262
	145	6944	l48_R2	4	1.99164
	148	168	l48_R2	3	1.49373
	150	4541	l48_R2	10	4.9791
	165	6082	l48_R2	6	2.98746
	165	6718	l48_R2	3	1.49373
	171	5890	l48_R2	5	2.48955
	177	6829	l48_R2	7	3.48537
	186	6256	l48_R2	53	26.3892
	186	6646	l48_R2	6	2.98746
	197	6159	l48_R2	18	8.96238
	198	6556	l48_R2	4	1.99164
	216	6778	l48_R2	15	7.46865
	216	6916	l48_R2	3	1.49373
	220	251	l48_R2	6	2.98746
	220	6794	l48_R2	35	17.4269
	220	6962	l48_R2	7	3.48537
	228	6685	l48_R2	20	9.9582
	235	6602	l48_R2	3	1.49373
	239	6528	l48_R2	18	8.96238
	250	5600	l48_R2	3	1.49373
	265	5788	l48_R2	3	1.49373
	272	7044	l48_R2	6	2.98746
	273	6793	l48_R2	3	1.49373
	292	3529	l48_R2	28	13.9415
	292	6659	l48_R2	5	2.48955
	294	5974	l48_R2	38	18.9206
	295	5441	l48_R2	10	4.9791
	299	6504	l48_R2	3	1.49373
	303	5851	l48_R2	7	3.48537
	303	6382	l48_R2	3	1.49373
	306	6961	l48_R2	3	1.49373
	307	6062	l48_R2	4	1.99164
	309	5827	l48_R2	4	1.99164
	319	6713	l48_R2	5	2.48955
	322	6416	l48_R2	31	15.4352
	351	6754	l48_R2	4	1.99164
	360	6025	l48_R2	9	4.48119
	370	6692	l48_R2	3	1.49373
	372	6979	l48_R2	3	1.49373
	399	6721	l48_R2	3	1.49373
	431	6777	l48_R2	7	3.48537
	495	6616	l48_R2	3	1.49373
	500	541	l48_R2	3	1.49373
	696	5858	l48_R2	3	1.49373
	750	5534	l48_R2	4	1.99164
	750	5707	l48_R2	4	1.99164
	771	6142	l48_R2	5	2.48955
	777	6616	l48_R2	3	1.49373
	801	5845	l48_R2	3	1.49373
	820	6721	l48_R2	4	1.99164
	822	6780	l48_R2	4	1.99164
	934	6124	l48_R2	3	1.49373
	951	6717	l48_R2	6	2.98746
	1026	6546	l48_R2	5	2.48955
	1071	5543	l48_R2	4	1.99164
	1187	6844	l48_R2	3	1.49373
	1204	6831	l48_R2	6	2.98746
	1221	4770	l48_R2	4	1.99164
	1368	6297	l48_R2	21	10.4561
	1412	6687	l48_R2	3	1.49373
	1426	6242	l48_R2	5	2.48955
	1496	6862	l48_R2	8	3.98328
	1677	6916	l48_R2	4	1.99164
	1846	5800	l48_R2	4	1.99164
	1931	7021	l48_R2	3	1.49373
	1968	6785	l48_R2	3	1.49373
	2243	6915	l48_R2	6	2.98746
	2290	6852	l48_R2	22	10.954
	2403	7057	l48_R2	3	1.49373
	2764	6700	l48_R2	7	3.48537
	3980	7083	l48_R2	3	1.49373
	145	7082	l48c.ACAGGCGCAT-ACCTCTGCCT.HLGTMDSXY_R1	3	3.94016
	149	6765	l48c.ACAGGCGCAT-ACCTCTGCCT.HLGTMDSXY_R1	6	7.88032
	150	6424	l48c.ACAGGCGCAT-ACCTCTGCCT.HLGTMDSXY_R1	3	3.94016
	150	6785	l48c.ACAGGCGCAT-ACCTCTGCCT.HLGTMDSXY_R1	5	6.56694
	164	5931	l48c.ACAGGCGCAT-ACCTCTGCCT.HLGTMDSXY_R1	4	5.25355
	169	6578	l48c.ACAGGCGCAT-ACCTCTGCCT.HLGTMDSXY_R1	4	5.25355
	177	6820	l48c.ACAGGCGCAT-ACCTCTGCCT.HLGTMDSXY_R1	4	5.25355
	195	6142	l48c.ACAGGCGCAT-ACCTCTGCCT.HLGTMDSXY_R1	5	6.56694
	200	5469	l48c.ACAGGCGCAT-ACCTCTGCCT.HLGTMDSXY_R1	4	5.25355
	206	6591	l48c.ACAGGCGCAT-ACCTCTGCCT.HLGTMDSXY_R1	5	6.56694
	209	6342	l48c.ACAGGCGCAT-ACCTCTGCCT.HLGTMDSXY_R1	5	6.56694
	216	6778	l48c.ACAGGCGCAT-ACCTCTGCCT.HLGTMDSXY_R1	5	6.56694
	219	6715	l48c.ACAGGCGCAT-ACCTCTGCCT.HLGTMDSXY_R1	3	3.94016
	223	6437	l48c.ACAGGCGCAT-ACCTCTGCCT.HLGTMDSXY_R1	3	3.94016
	227	5838	l48c.ACAGGCGCAT-ACCTCTGCCT.HLGTMDSXY_R1	3	3.94016
	227	6882	l48c.ACAGGCGCAT-ACCTCTGCCT.HLGTMDSXY_R1	5	6.56694
	234	5119	l48c.ACAGGCGCAT-ACCTCTGCCT.HLGTMDSXY_R1	3	3.94016
	253	6962	l48c.ACAGGCGCAT-ACCTCTGCCT.HLGTMDSXY_R1	3	3.94016
	269	6219	l48c.ACAGGCGCAT-ACCTCTGCCT.HLGTMDSXY_R1	3	3.94016
	272	6471	l48c.ACAGGCGCAT-ACCTCTGCCT.HLGTMDSXY_R1	11	14.4473
	275	6684	l48c.ACAGGCGCAT-ACCTCTGCCT.HLGTMDSXY_R1	3	3.94016
	276	6883	l48c.ACAGGCGCAT-ACCTCTGCCT.HLGTMDSXY_R1	3	3.94016
	293	5895	l48c.ACAGGCGCAT-ACCTCTGCCT.HLGTMDSXY_R1	3	3.94016
	296	5922	l48c.ACAGGCGCAT-ACCTCTGCCT.HLGTMDSXY_R1	3	3.94016
	296	6591	l48c.ACAGGCGCAT-ACCTCTGCCT.HLGTMDSXY_R1	3	3.94016
	297	352	l48c.ACAGGCGCAT-ACCTCTGCCT.HLGTMDSXY_R1	3	3.94016
	297	6898	l48c.ACAGGCGCAT-ACCTCTGCCT.HLGTMDSXY_R1	4	5.25355
	298	6758	l48c.ACAGGCGCAT-ACCTCTGCCT.HLGTMDSXY_R1	3	3.94016
	302	6345	l48c.ACAGGCGCAT-ACCTCTGCCT.HLGTMDSXY_R1	4	5.25355
	349	7037	l48c.ACAGGCGCAT-ACCTCTGCCT.HLGTMDSXY_R1	3	3.94016
	350	6360	l48c.ACAGGCGCAT-ACCTCTGCCT.HLGTMDSXY_R1	4	5.25355
	352	6770	l48c.ACAGGCGCAT-ACCTCTGCCT.HLGTMDSXY_R1	4	5.25355
	366	6031	l48c.ACAGGCGCAT-ACCTCTGCCT.HLGTMDSXY_R1	3	3.94016
	383	6690	l48c.ACAGGCGCAT-ACCTCTGCCT.HLGTMDSXY_R1	3	3.94016
	430	6668	l48c.ACAGGCGCAT-ACCTCTGCCT.HLGTMDSXY_R1	3	3.94016
	435	6346	l48c.ACAGGCGCAT-ACCTCTGCCT.HLGTMDSXY_R1	4	5.25355
	739	6915	l48c.ACAGGCGCAT-ACCTCTGCCT.HLGTMDSXY_R1	3	3.94016
	752	6652	l48c.ACAGGCGCAT-ACCTCTGCCT.HLGTMDSXY_R1	3	3.94016
	779	5658	l48c.ACAGGCGCAT-ACCTCTGCCT.HLGTMDSXY_R1	3	3.94016
	956	4638	l48c.ACAGGCGCAT-ACCTCTGCCT.HLGTMDSXY_R1	3	3.94016
	988	6849	l48c.ACAGGCGCAT-ACCTCTGCCT.HLGTMDSXY_R1	4	5.25355
	1189	6683	l48c.ACAGGCGCAT-ACCTCTGCCT.HLGTMDSXY_R1	3	3.94016
	1247	6059	l48c.ACAGGCGCAT-ACCTCTGCCT.HLGTMDSXY_R1	3	3.94016
	1338	6702	l48c.ACAGGCGCAT-ACCTCTGCCT.HLGTMDSXY_R1	3	3.94016
	1347	6386	l48c.ACAGGCGCAT-ACCTCTGCCT.HLGTMDSXY_R1	3	3.94016
	1359	6649	l48c.ACAGGCGCAT-ACCTCTGCCT.HLGTMDSXY_R1	3	3.94016
	1390	4563	l48c.ACAGGCGCAT-ACCTCTGCCT.HLGTMDSXY_R1	4	5.25355
	1396	6287	l48c.ACAGGCGCAT-ACCTCTGCCT.HLGTMDSXY_R1	3	3.94016
	2269	6206	l48c.ACAGGCGCAT-ACCTCTGCCT.HLGTMDSXY_R1	4	5.25355
	5409	6109	l48c.ACAGGCGCAT-ACCTCTGCCT.HLGTMDSXY_R1	8	10.5071
	145	6120	l48c.ACAGGCGCAT-ACCTCTGCCT.HLGTMDSXY_R2	3	4.0222
	149	6375	l48c.ACAGGCGCAT-ACCTCTGCCT.HLGTMDSXY_R2	4	5.36293
	150	4541	l48c.ACAGGCGCAT-ACCTCTGCCT.HLGTMDSXY_R2	4	5.36293
	150	6424	l48c.ACAGGCGCAT-ACCTCTGCCT.HLGTMDSXY_R2	3	4.0222
	150	6785	l48c.ACAGGCGCAT-ACCTCTGCCT.HLGTMDSXY_R2	6	8.04439
	164	5931	l48c.ACAGGCGCAT-ACCTCTGCCT.HLGTMDSXY_R2	5	6.70366
	164	5955	l48c.ACAGGCGCAT-ACCTCTGCCT.HLGTMDSXY_R2	3	4.0222
	168	6577	l48c.ACAGGCGCAT-ACCTCTGCCT.HLGTMDSXY_R2	5	6.70366
	178	6812	l48c.ACAGGCGCAT-ACCTCTGCCT.HLGTMDSXY_R2	5	6.70366
	195	6142	l48c.ACAGGCGCAT-ACCTCTGCCT.HLGTMDSXY_R2	6	8.04439
	197	6441	l48c.ACAGGCGCAT-ACCTCTGCCT.HLGTMDSXY_R2	3	4.0222
	199	5468	l48c.ACAGGCGCAT-ACCTCTGCCT.HLGTMDSXY_R2	6	8.04439
	206	6591	l48c.ACAGGCGCAT-ACCTCTGCCT.HLGTMDSXY_R2	3	4.0222
	206	6627	l48c.ACAGGCGCAT-ACCTCTGCCT.HLGTMDSXY_R2	3	4.0222
	209	6342	l48c.ACAGGCGCAT-ACCTCTGCCT.HLGTMDSXY_R2	5	6.70366
	216	6778	l48c.ACAGGCGCAT-ACCTCTGCCT.HLGTMDSXY_R2	4	5.36293
	217	6143	l48c.ACAGGCGCAT-ACCTCTGCCT.HLGTMDSXY_R2	3	4.0222
	217	6794	l48c.ACAGGCGCAT-ACCTCTGCCT.HLGTMDSXY_R2	3	4.0222
	219	6715	l48c.ACAGGCGCAT-ACCTCTGCCT.HLGTMDSXY_R2	4	5.36293
	227	5838	l48c.ACAGGCGCAT-ACCTCTGCCT.HLGTMDSXY_R2	4	5.36293
	227	6783	l48c.ACAGGCGCAT-ACCTCTGCCT.HLGTMDSXY_R2	3	4.0222
	240	6859	l48c.ACAGGCGCAT-ACCTCTGCCT.HLGTMDSXY_R2	5	6.70366
	272	6210	l48c.ACAGGCGCAT-ACCTCTGCCT.HLGTMDSXY_R2	3	4.0222
	272	6471	l48c.ACAGGCGCAT-ACCTCTGCCT.HLGTMDSXY_R2	11	14.7481
	283	6149	l48c.ACAGGCGCAT-ACCTCTGCCT.HLGTMDSXY_R2	3	4.0222
	295	350	l48c.ACAGGCGCAT-ACCTCTGCCT.HLGTMDSXY_R2	3	4.0222
	295	5843	l48c.ACAGGCGCAT-ACCTCTGCCT.HLGTMDSXY_R2	3	4.0222
	296	5922	l48c.ACAGGCGCAT-ACCTCTGCCT.HLGTMDSXY_R2	4	5.36293
	296	6591	l48c.ACAGGCGCAT-ACCTCTGCCT.HLGTMDSXY_R2	4	5.36293
	296	6675	l48c.ACAGGCGCAT-ACCTCTGCCT.HLGTMDSXY_R2	3	4.0222
	297	6898	l48c.ACAGGCGCAT-ACCTCTGCCT.HLGTMDSXY_R2	3	4.0222
	303	6346	l48c.ACAGGCGCAT-ACCTCTGCCT.HLGTMDSXY_R2	3	4.0222
	304	6917	l48c.ACAGGCGCAT-ACCTCTGCCT.HLGTMDSXY_R2	3	4.0222
	319	6110	l48c.ACAGGCGCAT-ACCTCTGCCT.HLGTMDSXY_R2	3	4.0222
	349	7037	l48c.ACAGGCGCAT-ACCTCTGCCT.HLGTMDSXY_R2	3	4.0222
	350	6360	l48c.ACAGGCGCAT-ACCTCTGCCT.HLGTMDSXY_R2	4	5.36293
	352	6770	l48c.ACAGGCGCAT-ACCTCTGCCT.HLGTMDSXY_R2	3	4.0222
	377	6753	l48c.ACAGGCGCAT-ACCTCTGCCT.HLGTMDSXY_R2	3	4.0222
	382	5264	l48c.ACAGGCGCAT-ACCTCTGCCT.HLGTMDSXY_R2	3	4.0222
	435	6346	l48c.ACAGGCGCAT-ACCTCTGCCT.HLGTMDSXY_R2	3	4.0222
	674	6015	l48c.ACAGGCGCAT-ACCTCTGCCT.HLGTMDSXY_R2	3	4.0222
	740	6916	l48c.ACAGGCGCAT-ACCTCTGCCT.HLGTMDSXY_R2	3	4.0222
	749	6649	l48c.ACAGGCGCAT-ACCTCTGCCT.HLGTMDSXY_R2	3	4.0222
	778	5657	l48c.ACAGGCGCAT-ACCTCTGCCT.HLGTMDSXY_R2	3	4.0222
	778	6696	l48c.ACAGGCGCAT-ACCTCTGCCT.HLGTMDSXY_R2	3	4.0222
	844	884	l48c.ACAGGCGCAT-ACCTCTGCCT.HLGTMDSXY_R2	3	4.0222
	956	4638	l48c.ACAGGCGCAT-ACCTCTGCCT.HLGTMDSXY_R2	4	5.36293
	969	6051	l48c.ACAGGCGCAT-ACCTCTGCCT.HLGTMDSXY_R2	3	4.0222
	1274	5642	l48c.ACAGGCGCAT-ACCTCTGCCT.HLGTMDSXY_R2	4	5.36293
	1368	5025	l48c.ACAGGCGCAT-ACCTCTGCCT.HLGTMDSXY_R2	4	5.36293
	1390	4563	l48c.ACAGGCGCAT-ACCTCTGCCT.HLGTMDSXY_R2	4	5.36293
	1396	6287	l48c.ACAGGCGCAT-ACCTCTGCCT.HLGTMDSXY_R2	3	4.0222
	1658	5055	l48c.ACAGGCGCAT-ACCTCTGCCT.HLGTMDSXY_R2	3	4.0222
	2272	6209	l48c.ACAGGCGCAT-ACCTCTGCCT.HLGTMDSXY_R2	4	5.36293
	2412	6765	l48c.ACAGGCGCAT-ACCTCTGCCT.HLGTMDSXY_R2	3	4.0222
	2544	6172	l48c.ACAGGCGCAT-ACCTCTGCCT.HLGTMDSXY_R2	3	4.0222
	5409	6109	l48c.ACAGGCGCAT-ACCTCTGCCT.HLGTMDSXY_R2	8	10.7259
	130	7098	l48s.GTTCCAATAT-ACAATTCTGC.HLGTMDSXY_R1	3	0.884814
	144	7081	l48s.GTTCCAATAT-ACAATTCTGC.HLGTMDSXY_R1	5	1.47469
	145	6120	l48s.GTTCCAATAT-ACAATTCTGC.HLGTMDSXY_R1	13	3.83419
	146	6775	l48s.GTTCCAATAT-ACAATTCTGC.HLGTMDSXY_R1	7	2.06457
	146	6886	l48s.GTTCCAATAT-ACAATTCTGC.HLGTMDSXY_R1	13	3.83419
	146	7030	l48s.GTTCCAATAT-ACAATTCTGC.HLGTMDSXY_R1	4	1.17975
	147	6274	l48s.GTTCCAATAT-ACAATTCTGC.HLGTMDSXY_R1	4	1.17975
	147	6853	l48s.GTTCCAATAT-ACAATTCTGC.HLGTMDSXY_R1	4	1.17975
	147	7048	l48s.GTTCCAATAT-ACAATTCTGC.HLGTMDSXY_R1	3	0.884814
	148	7040	l48s.GTTCCAATAT-ACAATTCTGC.HLGTMDSXY_R1	6	1.76963
	149	271	l48s.GTTCCAATAT-ACAATTCTGC.HLGTMDSXY_R1	4	1.17975
	149	5695	l48s.GTTCCAATAT-ACAATTCTGC.HLGTMDSXY_R1	4	1.17975
	149	5827	l48s.GTTCCAATAT-ACAATTCTGC.HLGTMDSXY_R1	3	0.884814
	149	6375	l48s.GTTCCAATAT-ACAATTCTGC.HLGTMDSXY_R1	33	9.73295
	149	6744	l48s.GTTCCAATAT-ACAATTCTGC.HLGTMDSXY_R1	8	2.3595
	149	6765	l48s.GTTCCAATAT-ACAATTCTGC.HLGTMDSXY_R1	55	16.2216
	149	6790	l48s.GTTCCAATAT-ACAATTCTGC.HLGTMDSXY_R1	28	8.25826
	150	1630	l48s.GTTCCAATAT-ACAATTCTGC.HLGTMDSXY_R1	3	0.884814
	150	4541	l48s.GTTCCAATAT-ACAATTCTGC.HLGTMDSXY_R1	7	2.06457
	150	5794	l48s.GTTCCAATAT-ACAATTCTGC.HLGTMDSXY_R1	3	0.884814
	150	6175	l48s.GTTCCAATAT-ACAATTCTGC.HLGTMDSXY_R1	4	1.17975
	150	6265	l48s.GTTCCAATAT-ACAATTCTGC.HLGTMDSXY_R1	3	0.884814
	150	6304	l48s.GTTCCAATAT-ACAATTCTGC.HLGTMDSXY_R1	3	0.884814
	150	6424	l48s.GTTCCAATAT-ACAATTCTGC.HLGTMDSXY_R1	12	3.53926
	150	6577	l48s.GTTCCAATAT-ACAATTCTGC.HLGTMDSXY_R1	11	3.24432
	150	6776	l48s.GTTCCAATAT-ACAATTCTGC.HLGTMDSXY_R1	4	1.17975
	150	6785	l48s.GTTCCAATAT-ACAATTCTGC.HLGTMDSXY_R1	17	5.01394
	150	6862	l48s.GTTCCAATAT-ACAATTCTGC.HLGTMDSXY_R1	4	1.17975
	150	6961	l48s.GTTCCAATAT-ACAATTCTGC.HLGTMDSXY_R1	19	5.60382
	151	6779	l48s.GTTCCAATAT-ACAATTCTGC.HLGTMDSXY_R1	19	5.60382
	153	6106	l48s.GTTCCAATAT-ACAATTCTGC.HLGTMDSXY_R1	3	0.884814
	154	5990	l48s.GTTCCAATAT-ACAATTCTGC.HLGTMDSXY_R1	3	0.884814
	155	6726	l48s.GTTCCAATAT-ACAATTCTGC.HLGTMDSXY_R1	13	3.83419
	155	6849	l48s.GTTCCAATAT-ACAATTCTGC.HLGTMDSXY_R1	16	4.71901
	156	5383	l48s.GTTCCAATAT-ACAATTCTGC.HLGTMDSXY_R1	9	2.65444
	156	6139	l48s.GTTCCAATAT-ACAATTCTGC.HLGTMDSXY_R1	5	1.47469
	157	5978	l48s.GTTCCAATAT-ACAATTCTGC.HLGTMDSXY_R1	3	0.884814
	157	6989	l48s.GTTCCAATAT-ACAATTCTGC.HLGTMDSXY_R1	3	0.884814
	158	6441	l48s.GTTCCAATAT-ACAATTCTGC.HLGTMDSXY_R1	15	4.42407
	160	6449	l48s.GTTCCAATAT-ACAATTCTGC.HLGTMDSXY_R1	6	1.76963
	162	6460	l48s.GTTCCAATAT-ACAATTCTGC.HLGTMDSXY_R1	4	1.17975
	163	4991	l48s.GTTCCAATAT-ACAATTCTGC.HLGTMDSXY_R1	13	3.83419
	163	5780	l48s.GTTCCAATAT-ACAATTCTGC.HLGTMDSXY_R1	5	1.47469
	164	5931	l48s.GTTCCAATAT-ACAATTCTGC.HLGTMDSXY_R1	3	0.884814
	164	5955	l48s.GTTCCAATAT-ACAATTCTGC.HLGTMDSXY_R1	15	4.42407
	164	6297	l48s.GTTCCAATAT-ACAATTCTGC.HLGTMDSXY_R1	4	1.17975
	164	6684	l48s.GTTCCAATAT-ACAATTCTGC.HLGTMDSXY_R1	11	3.24432
	165	5263	l48s.GTTCCAATAT-ACAATTCTGC.HLGTMDSXY_R1	4	1.17975
	165	6082	l48s.GTTCCAATAT-ACAATTCTGC.HLGTMDSXY_R1	23	6.78357
	165	6547	l48s.GTTCCAATAT-ACAATTCTGC.HLGTMDSXY_R1	8	2.3595
	165	6556	l48s.GTTCCAATAT-ACAATTCTGC.HLGTMDSXY_R1	13	3.83419
	167	5697	l48s.GTTCCAATAT-ACAATTCTGC.HLGTMDSXY_R1	10	2.94938
	167	6072	l48s.GTTCCAATAT-ACAATTCTGC.HLGTMDSXY_R1	12	3.53926
	167	6756	l48s.GTTCCAATAT-ACAATTCTGC.HLGTMDSXY_R1	3	0.884814
	167	6992	l48s.GTTCCAATAT-ACAATTCTGC.HLGTMDSXY_R1	3	0.884814
	169	6578	l48s.GTTCCAATAT-ACAATTCTGC.HLGTMDSXY_R1	30	8.84814
	171	217	l48s.GTTCCAATAT-ACAATTCTGC.HLGTMDSXY_R1	3	0.884814
	171	6388	l48s.GTTCCAATAT-ACAATTCTGC.HLGTMDSXY_R1	3	0.884814
	171	6529	l48s.GTTCCAATAT-ACAATTCTGC.HLGTMDSXY_R1	14	4.12913
	171	6694	l48s.GTTCCAATAT-ACAATTCTGC.HLGTMDSXY_R1	3	0.884814
	171	6775	l48s.GTTCCAATAT-ACAATTCTGC.HLGTMDSXY_R1	14	4.12913
	171	6961	l48s.GTTCCAATAT-ACAATTCTGC.HLGTMDSXY_R1	6	1.76963
	172	5891	l48s.GTTCCAATAT-ACAATTCTGC.HLGTMDSXY_R1	4	1.17975
	175	3175	l48s.GTTCCAATAT-ACAATTCTGC.HLGTMDSXY_R1	3	0.884814
	176	6303	l48s.GTTCCAATAT-ACAATTCTGC.HLGTMDSXY_R1	3	0.884814
	176	6459	l48s.GTTCCAATAT-ACAATTCTGC.HLGTMDSXY_R1	12	3.53926
	176	6846	l48s.GTTCCAATAT-ACAATTCTGC.HLGTMDSXY_R1	3	0.884814
	177	6820	l48s.GTTCCAATAT-ACAATTCTGC.HLGTMDSXY_R1	19	5.60382
	177	7021	l48s.GTTCCAATAT-ACAATTCTGC.HLGTMDSXY_R1	4	1.17975
	178	6524	l48s.GTTCCAATAT-ACAATTCTGC.HLGTMDSXY_R1	4	1.17975
	178	6776	l48s.GTTCCAATAT-ACAATTCTGC.HLGTMDSXY_R1	3	0.884814
	178	6779	l48s.GTTCCAATAT-ACAATTCTGC.HLGTMDSXY_R1	14	4.12913
	178	6812	l48s.GTTCCAATAT-ACAATTCTGC.HLGTMDSXY_R1	20	5.89876
	180	5605	l48s.GTTCCAATAT-ACAATTCTGC.HLGTMDSXY_R1	8	2.3595
	180	6799	l48s.GTTCCAATAT-ACAATTCTGC.HLGTMDSXY_R1	32	9.43801
	181	5471	l48s.GTTCCAATAT-ACAATTCTGC.HLGTMDSXY_R1	13	3.83419
	181	6548	l48s.GTTCCAATAT-ACAATTCTGC.HLGTMDSXY_R1	6	1.76963
	182	6606	l48s.GTTCCAATAT-ACAATTCTGC.HLGTMDSXY_R1	4	1.17975
	182	7042	l48s.GTTCCAATAT-ACAATTCTGC.HLGTMDSXY_R1	5	1.47469
	184	6716	l48s.GTTCCAATAT-ACAATTCTGC.HLGTMDSXY_R1	3	0.884814
	187	6014	l48s.GTTCCAATAT-ACAATTCTGC.HLGTMDSXY_R1	29	8.5532
	188	7011	l48s.GTTCCAATAT-ACAATTCTGC.HLGTMDSXY_R1	4	1.17975
	191	5940	l48s.GTTCCAATAT-ACAATTCTGC.HLGTMDSXY_R1	3	0.884814
	191	6744	l48s.GTTCCAATAT-ACAATTCTGC.HLGTMDSXY_R1	10	2.94938
	192	6142	l48s.GTTCCAATAT-ACAATTCTGC.HLGTMDSXY_R1	11	3.24432
	192	6526	l48s.GTTCCAATAT-ACAATTCTGC.HLGTMDSXY_R1	6	1.76963
	194	6741	l48s.GTTCCAATAT-ACAATTCTGC.HLGTMDSXY_R1	5	1.47469
	195	5761	l48s.GTTCCAATAT-ACAATTCTGC.HLGTMDSXY_R1	4	1.17975
	195	6142	l48s.GTTCCAATAT-ACAATTCTGC.HLGTMDSXY_R1	29	8.5532
	195	6451	l48s.GTTCCAATAT-ACAATTCTGC.HLGTMDSXY_R1	6	1.76963
	195	6484	l48s.GTTCCAATAT-ACAATTCTGC.HLGTMDSXY_R1	5	1.47469
	196	5726	l48s.GTTCCAATAT-ACAATTCTGC.HLGTMDSXY_R1	4	1.17975
	197	5655	l48s.GTTCCAATAT-ACAATTCTGC.HLGTMDSXY_R1	4	1.17975
	197	6441	l48s.GTTCCAATAT-ACAATTCTGC.HLGTMDSXY_R1	7	2.06457
	197	6534	l48s.GTTCCAATAT-ACAATTCTGC.HLGTMDSXY_R1	4	1.17975
	198	6109	l48s.GTTCCAATAT-ACAATTCTGC.HLGTMDSXY_R1	5	1.47469
	198	6907	l48s.GTTCCAATAT-ACAATTCTGC.HLGTMDSXY_R1	3	0.884814
	199	5468	l48s.GTTCCAATAT-ACAATTCTGC.HLGTMDSXY_R1	38	11.2076
	199	6119	l48s.GTTCCAATAT-ACAATTCTGC.HLGTMDSXY_R1	19	5.60382
	199	6158	l48s.GTTCCAATAT-ACAATTCTGC.HLGTMDSXY_R1	4	1.17975
	199	6566	l48s.GTTCCAATAT-ACAATTCTGC.HLGTMDSXY_R1	4	1.17975
	199	6632	l48s.GTTCCAATAT-ACAATTCTGC.HLGTMDSXY_R1	10	2.94938
	199	6656	l48s.GTTCCAATAT-ACAATTCTGC.HLGTMDSXY_R1	13	3.83419
	199	6815	l48s.GTTCCAATAT-ACAATTCTGC.HLGTMDSXY_R1	3	0.884814
	199	6926	l48s.GTTCCAATAT-ACAATTCTGC.HLGTMDSXY_R1	5	1.47469
	200	6249	l48s.GTTCCAATAT-ACAATTCTGC.HLGTMDSXY_R1	11	3.24432
	200	6651	l48s.GTTCCAATAT-ACAATTCTGC.HLGTMDSXY_R1	7	2.06457
	200	7021	l48s.GTTCCAATAT-ACAATTCTGC.HLGTMDSXY_R1	7	2.06457
	202	6698	l48s.GTTCCAATAT-ACAATTCTGC.HLGTMDSXY_R1	9	2.65444
	205	6896	l48s.GTTCCAATAT-ACAATTCTGC.HLGTMDSXY_R1	25	7.37345
	206	5994	l48s.GTTCCAATAT-ACAATTCTGC.HLGTMDSXY_R1	3	0.884814
	206	6108	l48s.GTTCCAATAT-ACAATTCTGC.HLGTMDSXY_R1	3	0.884814
	206	6441	l48s.GTTCCAATAT-ACAATTCTGC.HLGTMDSXY_R1	6	1.76963
	206	6555	l48s.GTTCCAATAT-ACAATTCTGC.HLGTMDSXY_R1	13	3.83419
	206	6591	l48s.GTTCCAATAT-ACAATTCTGC.HLGTMDSXY_R1	73	21.5305
	206	6627	l48s.GTTCCAATAT-ACAATTCTGC.HLGTMDSXY_R1	13	3.83419
	206	6744	l48s.GTTCCAATAT-ACAATTCTGC.HLGTMDSXY_R1	12	3.53926
	206	6753	l48s.GTTCCAATAT-ACAATTCTGC.HLGTMDSXY_R1	24	7.07851
	206	6759	l48s.GTTCCAATAT-ACAATTCTGC.HLGTMDSXY_R1	19	5.60382
	207	5203	l48s.GTTCCAATAT-ACAATTCTGC.HLGTMDSXY_R1	3	0.884814
	207	6452	l48s.GTTCCAATAT-ACAATTCTGC.HLGTMDSXY_R1	4	1.17975
	207	6559	l48s.GTTCCAATAT-ACAATTCTGC.HLGTMDSXY_R1	16	4.71901
	207	6685	l48s.GTTCCAATAT-ACAATTCTGC.HLGTMDSXY_R1	6	1.76963
	207	6910	l48s.GTTCCAATAT-ACAATTCTGC.HLGTMDSXY_R1	10	2.94938
	207	7000	l48s.GTTCCAATAT-ACAATTCTGC.HLGTMDSXY_R1	3	0.884814
	208	6317	l48s.GTTCCAATAT-ACAATTCTGC.HLGTMDSXY_R1	4	1.17975
	208	6927	l48s.GTTCCAATAT-ACAATTCTGC.HLGTMDSXY_R1	4	1.17975
	209	6342	l48s.GTTCCAATAT-ACAATTCTGC.HLGTMDSXY_R1	56	16.5165
	212	5430	l48s.GTTCCAATAT-ACAATTCTGC.HLGTMDSXY_R1	12	3.53926
	212	6441	l48s.GTTCCAATAT-ACAATTCTGC.HLGTMDSXY_R1	5	1.47469
	212	6777	l48s.GTTCCAATAT-ACAATTCTGC.HLGTMDSXY_R1	3	0.884814
	212	6945	l48s.GTTCCAATAT-ACAATTCTGC.HLGTMDSXY_R1	5	1.47469
	215	5856	l48s.GTTCCAATAT-ACAATTCTGC.HLGTMDSXY_R1	4	1.17975
	215	6459	l48s.GTTCCAATAT-ACAATTCTGC.HLGTMDSXY_R1	10	2.94938
	215	6528	l48s.GTTCCAATAT-ACAATTCTGC.HLGTMDSXY_R1	4	1.17975
	215	6699	l48s.GTTCCAATAT-ACAATTCTGC.HLGTMDSXY_R1	4	1.17975
	215	6774	l48s.GTTCCAATAT-ACAATTCTGC.HLGTMDSXY_R1	5	1.47469
	215	6984	l48s.GTTCCAATAT-ACAATTCTGC.HLGTMDSXY_R1	5	1.47469
	216	5992	l48s.GTTCCAATAT-ACAATTCTGC.HLGTMDSXY_R1	14	4.12913
	216	6343	l48s.GTTCCAATAT-ACAATTCTGC.HLGTMDSXY_R1	24	7.07851
	216	6436	l48s.GTTCCAATAT-ACAATTCTGC.HLGTMDSXY_R1	13	3.83419
	216	6457	l48s.GTTCCAATAT-ACAATTCTGC.HLGTMDSXY_R1	7	2.06457
	216	6523	l48s.GTTCCAATAT-ACAATTCTGC.HLGTMDSXY_R1	12	3.53926
	216	6778	l48s.GTTCCAATAT-ACAATTCTGC.HLGTMDSXY_R1	62	18.2862
	216	6916	l48s.GTTCCAATAT-ACAATTCTGC.HLGTMDSXY_R1	8	2.3595
	216	6940	l48s.GTTCCAATAT-ACAATTCTGC.HLGTMDSXY_R1	25	7.37345
	216	6952	l48s.GTTCCAATAT-ACAATTCTGC.HLGTMDSXY_R1	4	1.17975
	216	6962	l48s.GTTCCAATAT-ACAATTCTGC.HLGTMDSXY_R1	3	0.884814
	217	5810	l48s.GTTCCAATAT-ACAATTCTGC.HLGTMDSXY_R1	5	1.47469
	217	6143	l48s.GTTCCAATAT-ACAATTCTGC.HLGTMDSXY_R1	3	0.884814
	217	6326	l48s.GTTCCAATAT-ACAATTCTGC.HLGTMDSXY_R1	17	5.01394
	217	6368	l48s.GTTCCAATAT-ACAATTCTGC.HLGTMDSXY_R1	3	0.884814
	217	6617	l48s.GTTCCAATAT-ACAATTCTGC.HLGTMDSXY_R1	4	1.17975
	217	6794	l48s.GTTCCAATAT-ACAATTCTGC.HLGTMDSXY_R1	21	6.1937
	217	6962	l48s.GTTCCAATAT-ACAATTCTGC.HLGTMDSXY_R1	13	3.83419
	217	7043	l48s.GTTCCAATAT-ACAATTCTGC.HLGTMDSXY_R1	3	0.884814
	218	255	l48s.GTTCCAATAT-ACAATTCTGC.HLGTMDSXY_R1	37	10.9127
	218	6390	l48s.GTTCCAATAT-ACAATTCTGC.HLGTMDSXY_R1	16	4.71901
	218	6453	l48s.GTTCCAATAT-ACAATTCTGC.HLGTMDSXY_R1	5	1.47469
	218	6696	l48s.GTTCCAATAT-ACAATTCTGC.HLGTMDSXY_R1	3	0.884814
	218	6888	l48s.GTTCCAATAT-ACAATTCTGC.HLGTMDSXY_R1	4	1.17975
	219	6061	l48s.GTTCCAATAT-ACAATTCTGC.HLGTMDSXY_R1	8	2.3595
	219	6226	l48s.GTTCCAATAT-ACAATTCTGC.HLGTMDSXY_R1	8	2.3595
	219	6427	l48s.GTTCCAATAT-ACAATTCTGC.HLGTMDSXY_R1	4	1.17975
	219	6538	l48s.GTTCCAATAT-ACAATTCTGC.HLGTMDSXY_R1	21	6.1937
	219	6715	l48s.GTTCCAATAT-ACAATTCTGC.HLGTMDSXY_R1	56	16.5165
	219	6859	l48s.GTTCCAATAT-ACAATTCTGC.HLGTMDSXY_R1	4	1.17975
	220	6617	l48s.GTTCCAATAT-ACAATTCTGC.HLGTMDSXY_R1	6	1.76963
	220	6641	l48s.GTTCCAATAT-ACAATTCTGC.HLGTMDSXY_R1	11	3.24432
	220	6962	l48s.GTTCCAATAT-ACAATTCTGC.HLGTMDSXY_R1	9	2.65444
	220	7043	l48s.GTTCCAATAT-ACAATTCTGC.HLGTMDSXY_R1	11	3.24432
	221	6081	l48s.GTTCCAATAT-ACAATTCTGC.HLGTMDSXY_R1	3	0.884814
	222	252	l48s.GTTCCAATAT-ACAATTCTGC.HLGTMDSXY_R1	5	1.47469
	222	253	l48s.GTTCCAATAT-ACAATTCTGC.HLGTMDSXY_R1	7	2.06457
	223	6437	l48s.GTTCCAATAT-ACAATTCTGC.HLGTMDSXY_R1	26	7.66839
	223	6755	l48s.GTTCCAATAT-ACAATTCTGC.HLGTMDSXY_R1	23	6.78357
	226	6263	l48s.GTTCCAATAT-ACAATTCTGC.HLGTMDSXY_R1	3	0.884814
	227	5838	l48s.GTTCCAATAT-ACAATTCTGC.HLGTMDSXY_R1	14	4.12913
	227	6243	l48s.GTTCCAATAT-ACAATTCTGC.HLGTMDSXY_R1	4	1.17975
	227	6504	l48s.GTTCCAATAT-ACAATTCTGC.HLGTMDSXY_R1	14	4.12913
	227	6783	l48s.GTTCCAATAT-ACAATTCTGC.HLGTMDSXY_R1	56	16.5165
	227	6849	l48s.GTTCCAATAT-ACAATTCTGC.HLGTMDSXY_R1	33	9.73295
	227	6882	l48s.GTTCCAATAT-ACAATTCTGC.HLGTMDSXY_R1	4	1.17975
	228	6697	l48s.GTTCCAATAT-ACAATTCTGC.HLGTMDSXY_R1	3	0.884814
	230	5626	l48s.GTTCCAATAT-ACAATTCTGC.HLGTMDSXY_R1	6	1.76963
	232	4937	l48s.GTTCCAATAT-ACAATTCTGC.HLGTMDSXY_R1	4	1.17975
	232	6683	l48s.GTTCCAATAT-ACAATTCTGC.HLGTMDSXY_R1	16	4.71901
	233	7050	l48s.GTTCCAATAT-ACAATTCTGC.HLGTMDSXY_R1	16	4.71901
	234	6424	l48s.GTTCCAATAT-ACAATTCTGC.HLGTMDSXY_R1	11	3.24432
	234	6547	l48s.GTTCCAATAT-ACAATTCTGC.HLGTMDSXY_R1	28	8.25826
	235	2410	l48s.GTTCCAATAT-ACAATTCTGC.HLGTMDSXY_R1	3	0.884814
	237	6556	l48s.GTTCCAATAT-ACAATTCTGC.HLGTMDSXY_R1	4	1.17975
	237	7078	l48s.GTTCCAATAT-ACAATTCTGC.HLGTMDSXY_R1	5	1.47469
	239	6363	l48s.GTTCCAATAT-ACAATTCTGC.HLGTMDSXY_R1	5	1.47469
	239	6546	l48s.GTTCCAATAT-ACAATTCTGC.HLGTMDSXY_R1	4	1.17975
	240	6859	l48s.GTTCCAATAT-ACAATTCTGC.HLGTMDSXY_R1	81	23.89
	243	6226	l48s.GTTCCAATAT-ACAATTCTGC.HLGTMDSXY_R1	10	2.94938
	244	6755	l48s.GTTCCAATAT-ACAATTCTGC.HLGTMDSXY_R1	8	2.3595
	244	6884	l48s.GTTCCAATAT-ACAATTCTGC.HLGTMDSXY_R1	7	2.06457
	244	6893	l48s.GTTCCAATAT-ACAATTCTGC.HLGTMDSXY_R1	3	0.884814
	245	6795	l48s.GTTCCAATAT-ACAATTCTGC.HLGTMDSXY_R1	9	2.65444
	245	6849	l48s.GTTCCAATAT-ACAATTCTGC.HLGTMDSXY_R1	9	2.65444
	246	6070	l48s.GTTCCAATAT-ACAATTCTGC.HLGTMDSXY_R1	14	4.12913
	246	7047	l48s.GTTCCAATAT-ACAATTCTGC.HLGTMDSXY_R1	5	1.47469
	247	5027	l48s.GTTCCAATAT-ACAATTCTGC.HLGTMDSXY_R1	3	0.884814
	248	6750	l48s.GTTCCAATAT-ACAATTCTGC.HLGTMDSXY_R1	8	2.3595
	248	6876	l48s.GTTCCAATAT-ACAATTCTGC.HLGTMDSXY_R1	6	1.76963
	250	6842	l48s.GTTCCAATAT-ACAATTCTGC.HLGTMDSXY_R1	9	2.65444
	252	6244	l48s.GTTCCAATAT-ACAATTCTGC.HLGTMDSXY_R1	4	1.17975
	252	6850	l48s.GTTCCAATAT-ACAATTCTGC.HLGTMDSXY_R1	18	5.30888
	253	5840	l48s.GTTCCAATAT-ACAATTCTGC.HLGTMDSXY_R1	10	2.94938
	253	6350	l48s.GTTCCAATAT-ACAATTCTGC.HLGTMDSXY_R1	4	1.17975
	253	6704	l48s.GTTCCAATAT-ACAATTCTGC.HLGTMDSXY_R1	28	8.25826
	253	6962	l48s.GTTCCAATAT-ACAATTCTGC.HLGTMDSXY_R1	22	6.48863
	253	7043	l48s.GTTCCAATAT-ACAATTCTGC.HLGTMDSXY_R1	3	0.884814
	254	6684	l48s.GTTCCAATAT-ACAATTCTGC.HLGTMDSXY_R1	4	1.17975
	257	6312	l48s.GTTCCAATAT-ACAATTCTGC.HLGTMDSXY_R1	3	0.884814
	259	6785	l48s.GTTCCAATAT-ACAATTCTGC.HLGTMDSXY_R1	16	4.71901
	261	5302	l48s.GTTCCAATAT-ACAATTCTGC.HLGTMDSXY_R1	5	1.47469
	261	5809	l48s.GTTCCAATAT-ACAATTCTGC.HLGTMDSXY_R1	7	2.06457
	261	6799	l48s.GTTCCAATAT-ACAATTCTGC.HLGTMDSXY_R1	27	7.96332
	261	6871	l48s.GTTCCAATAT-ACAATTCTGC.HLGTMDSXY_R1	9	2.65444
	264	6622	l48s.GTTCCAATAT-ACAATTCTGC.HLGTMDSXY_R1	3	0.884814
	264	7021	l48s.GTTCCAATAT-ACAATTCTGC.HLGTMDSXY_R1	5	1.47469
	266	5886	l48s.GTTCCAATAT-ACAATTCTGC.HLGTMDSXY_R1	5	1.47469
	266	6351	l48s.GTTCCAATAT-ACAATTCTGC.HLGTMDSXY_R1	16	4.71901
	267	6415	l48s.GTTCCAATAT-ACAATTCTGC.HLGTMDSXY_R1	7	2.06457
	269	6219	l48s.GTTCCAATAT-ACAATTCTGC.HLGTMDSXY_R1	7	2.06457
	270	6442	l48s.GTTCCAATAT-ACAATTCTGC.HLGTMDSXY_R1	6	1.76963
	270	6526	l48s.GTTCCAATAT-ACAATTCTGC.HLGTMDSXY_R1	43	12.6823
	270	6949	l48s.GTTCCAATAT-ACAATTCTGC.HLGTMDSXY_R1	18	5.30888
	270	6979	l48s.GTTCCAATAT-ACAATTCTGC.HLGTMDSXY_R1	6	1.76963
	271	3956	l48s.GTTCCAATAT-ACAATTCTGC.HLGTMDSXY_R1	3	0.884814
	271	5727	l48s.GTTCCAATAT-ACAATTCTGC.HLGTMDSXY_R1	3	0.884814
	271	5870	l48s.GTTCCAATAT-ACAATTCTGC.HLGTMDSXY_R1	30	8.84814
	271	6179	l48s.GTTCCAATAT-ACAATTCTGC.HLGTMDSXY_R1	6	1.76963
	271	6302	l48s.GTTCCAATAT-ACAATTCTGC.HLGTMDSXY_R1	8	2.3595
	271	6452	l48s.GTTCCAATAT-ACAATTCTGC.HLGTMDSXY_R1	12	3.53926
	271	6665	l48s.GTTCCAATAT-ACAATTCTGC.HLGTMDSXY_R1	4	1.17975
	271	6776	l48s.GTTCCAATAT-ACAATTCTGC.HLGTMDSXY_R1	4	1.17975
	271	6962	l48s.GTTCCAATAT-ACAATTCTGC.HLGTMDSXY_R1	15	4.42407
	272	6210	l48s.GTTCCAATAT-ACAATTCTGC.HLGTMDSXY_R1	25	7.37345
	272	6471	l48s.GTTCCAATAT-ACAATTCTGC.HLGTMDSXY_R1	137	40.4065
	272	6780	l48s.GTTCCAATAT-ACAATTCTGC.HLGTMDSXY_R1	4	1.17975
	272	7044	l48s.GTTCCAATAT-ACAATTCTGC.HLGTMDSXY_R1	41	12.0925
	273	6919	l48s.GTTCCAATAT-ACAATTCTGC.HLGTMDSXY_R1	11	3.24432
	274	6245	l48s.GTTCCAATAT-ACAATTCTGC.HLGTMDSXY_R1	4	1.17975
	275	5967	l48s.GTTCCAATAT-ACAATTCTGC.HLGTMDSXY_R1	16	4.71901
	275	6018	l48s.GTTCCAATAT-ACAATTCTGC.HLGTMDSXY_R1	5	1.47469
	275	6684	l48s.GTTCCAATAT-ACAATTCTGC.HLGTMDSXY_R1	18	5.30888
	276	6295	l48s.GTTCCAATAT-ACAATTCTGC.HLGTMDSXY_R1	20	5.89876
	276	6376	l48s.GTTCCAATAT-ACAATTCTGC.HLGTMDSXY_R1	13	3.83419
	276	6754	l48s.GTTCCAATAT-ACAATTCTGC.HLGTMDSXY_R1	8	2.3595
	276	6862	l48s.GTTCCAATAT-ACAATTCTGC.HLGTMDSXY_R1	7	2.06457
	276	6883	l48s.GTTCCAATAT-ACAATTCTGC.HLGTMDSXY_R1	10	2.94938
	277	6578	l48s.GTTCCAATAT-ACAATTCTGC.HLGTMDSXY_R1	4	1.17975
	282	6688	l48s.GTTCCAATAT-ACAATTCTGC.HLGTMDSXY_R1	4	1.17975
	283	5414	l48s.GTTCCAATAT-ACAATTCTGC.HLGTMDSXY_R1	5	1.47469
	283	6149	l48s.GTTCCAATAT-ACAATTCTGC.HLGTMDSXY_R1	9	2.65444
	283	6857	l48s.GTTCCAATAT-ACAATTCTGC.HLGTMDSXY_R1	5	1.47469
	284	6765	l48s.GTTCCAATAT-ACAATTCTGC.HLGTMDSXY_R1	11	3.24432
	289	4913	l48s.GTTCCAATAT-ACAATTCTGC.HLGTMDSXY_R1	4	1.17975
	291	6988	l48s.GTTCCAATAT-ACAATTCTGC.HLGTMDSXY_R1	7	2.06457
	291	7045	l48s.GTTCCAATAT-ACAATTCTGC.HLGTMDSXY_R1	10	2.94938
	292	5804	l48s.GTTCCAATAT-ACAATTCTGC.HLGTMDSXY_R1	10	2.94938
	292	6785	l48s.GTTCCAATAT-ACAATTCTGC.HLGTMDSXY_R1	10	2.94938
	292	6827	l48s.GTTCCAATAT-ACAATTCTGC.HLGTMDSXY_R1	5	1.47469
	292	7007	l48s.GTTCCAATAT-ACAATTCTGC.HLGTMDSXY_R1	15	4.42407
	293	5844	l48s.GTTCCAATAT-ACAATTCTGC.HLGTMDSXY_R1	5	1.47469
	293	6249	l48s.GTTCCAATAT-ACAATTCTGC.HLGTMDSXY_R1	27	7.96332
	293	6567	l48s.GTTCCAATAT-ACAATTCTGC.HLGTMDSXY_R1	7	2.06457
	293	6927	l48s.GTTCCAATAT-ACAATTCTGC.HLGTMDSXY_R1	5	1.47469
	294	5269	l48s.GTTCCAATAT-ACAATTCTGC.HLGTMDSXY_R1	4	1.17975
	294	5674	l48s.GTTCCAATAT-ACAATTCTGC.HLGTMDSXY_R1	19	5.60382
	294	5896	l48s.GTTCCAATAT-ACAATTCTGC.HLGTMDSXY_R1	9	2.65444
	294	6850	l48s.GTTCCAATAT-ACAATTCTGC.HLGTMDSXY_R1	19	5.60382
	294	6967	l48s.GTTCCAATAT-ACAATTCTGC.HLGTMDSXY_R1	3	0.884814
	294	6982	l48s.GTTCCAATAT-ACAATTCTGC.HLGTMDSXY_R1	3	0.884814
	295	340	l48s.GTTCCAATAT-ACAATTCTGC.HLGTMDSXY_R1	5	1.47469
	295	346	l48s.GTTCCAATAT-ACAATTCTGC.HLGTMDSXY_R1	6	1.76963
	295	6719	l48s.GTTCCAATAT-ACAATTCTGC.HLGTMDSXY_R1	9	2.65444
	295	6836	l48s.GTTCCAATAT-ACAATTCTGC.HLGTMDSXY_R1	9	2.65444
	295	6962	l48s.GTTCCAATAT-ACAATTCTGC.HLGTMDSXY_R1	9	2.65444
	296	3048	l48s.GTTCCAATAT-ACAATTCTGC.HLGTMDSXY_R1	3	0.884814
	296	5922	l48s.GTTCCAATAT-ACAATTCTGC.HLGTMDSXY_R1	9	2.65444
	296	6591	l48s.GTTCCAATAT-ACAATTCTGC.HLGTMDSXY_R1	23	6.78357
	296	6672	l48s.GTTCCAATAT-ACAATTCTGC.HLGTMDSXY_R1	8	2.3595
	296	6675	l48s.GTTCCAATAT-ACAATTCTGC.HLGTMDSXY_R1	13	3.83419
	296	6714	l48s.GTTCCAATAT-ACAATTCTGC.HLGTMDSXY_R1	3	0.884814
	296	6972	l48s.GTTCCAATAT-ACAATTCTGC.HLGTMDSXY_R1	18	5.30888
	297	323	l48s.GTTCCAATAT-ACAATTCTGC.HLGTMDSXY_R1	3	0.884814
	297	327	l48s.GTTCCAATAT-ACAATTCTGC.HLGTMDSXY_R1	3	0.884814
	297	352	l48s.GTTCCAATAT-ACAATTCTGC.HLGTMDSXY_R1	8	2.3595
	297	6196	l48s.GTTCCAATAT-ACAATTCTGC.HLGTMDSXY_R1	3	0.884814
	297	6463	l48s.GTTCCAATAT-ACAATTCTGC.HLGTMDSXY_R1	13	3.83419
	297	6745	l48s.GTTCCAATAT-ACAATTCTGC.HLGTMDSXY_R1	5	1.47469
	297	6784	l48s.GTTCCAATAT-ACAATTCTGC.HLGTMDSXY_R1	7	2.06457
	297	6850	l48s.GTTCCAATAT-ACAATTCTGC.HLGTMDSXY_R1	60	17.6963
	297	6889	l48s.GTTCCAATAT-ACAATTCTGC.HLGTMDSXY_R1	6	1.76963
	297	6898	l48s.GTTCCAATAT-ACAATTCTGC.HLGTMDSXY_R1	6	1.76963
	298	6758	l48s.GTTCCAATAT-ACAATTCTGC.HLGTMDSXY_R1	35	10.3228
	299	6111	l48s.GTTCCAATAT-ACAATTCTGC.HLGTMDSXY_R1	30	8.84814
	299	6246	l48s.GTTCCAATAT-ACAATTCTGC.HLGTMDSXY_R1	4	1.17975
	299	6354	l48s.GTTCCAATAT-ACAATTCTGC.HLGTMDSXY_R1	3	0.884814
	299	6456	l48s.GTTCCAATAT-ACAATTCTGC.HLGTMDSXY_R1	4	1.17975
	299	6756	l48s.GTTCCAATAT-ACAATTCTGC.HLGTMDSXY_R1	3	0.884814
	301	6224	l48s.GTTCCAATAT-ACAATTCTGC.HLGTMDSXY_R1	12	3.53926
	302	6345	l48s.GTTCCAATAT-ACAATTCTGC.HLGTMDSXY_R1	26	7.66839
	302	6768	l48s.GTTCCAATAT-ACAATTCTGC.HLGTMDSXY_R1	3	0.884814
	302	7041	l48s.GTTCCAATAT-ACAATTCTGC.HLGTMDSXY_R1	16	4.71901
	303	337	l48s.GTTCCAATAT-ACAATTCTGC.HLGTMDSXY_R1	4	1.17975
	303	341	l48s.GTTCCAATAT-ACAATTCTGC.HLGTMDSXY_R1	7	2.06457
	303	347	l48s.GTTCCAATAT-ACAATTCTGC.HLGTMDSXY_R1	4	1.17975
	303	6706	l48s.GTTCCAATAT-ACAATTCTGC.HLGTMDSXY_R1	3	0.884814
	303	7021	l48s.GTTCCAATAT-ACAATTCTGC.HLGTMDSXY_R1	6	1.76963
	304	6452	l48s.GTTCCAATAT-ACAATTCTGC.HLGTMDSXY_R1	6	1.76963
	304	6917	l48s.GTTCCAATAT-ACAATTCTGC.HLGTMDSXY_R1	12	3.53926
	306	5293	l48s.GTTCCAATAT-ACAATTCTGC.HLGTMDSXY_R1	9	2.65444
	306	5866	l48s.GTTCCAATAT-ACAATTCTGC.HLGTMDSXY_R1	5	1.47469
	306	6328	l48s.GTTCCAATAT-ACAATTCTGC.HLGTMDSXY_R1	3	0.884814
	306	6586	l48s.GTTCCAATAT-ACAATTCTGC.HLGTMDSXY_R1	6	1.76963
	307	336	l48s.GTTCCAATAT-ACAATTCTGC.HLGTMDSXY_R1	6	1.76963
	309	4933	l48s.GTTCCAATAT-ACAATTCTGC.HLGTMDSXY_R1	14	4.12913
	309	6778	l48s.GTTCCAATAT-ACAATTCTGC.HLGTMDSXY_R1	19	5.60382
	310	6869	l48s.GTTCCAATAT-ACAATTCTGC.HLGTMDSXY_R1	12	3.53926
	311	6192	l48s.GTTCCAATAT-ACAATTCTGC.HLGTMDSXY_R1	7	2.06457
	311	6849	l48s.GTTCCAATAT-ACAATTCTGC.HLGTMDSXY_R1	4	1.17975
	316	6713	l48s.GTTCCAATAT-ACAATTCTGC.HLGTMDSXY_R1	6	1.76963
	316	6989	l48s.GTTCCAATAT-ACAATTCTGC.HLGTMDSXY_R1	3	0.884814
	317	6150	l48s.GTTCCAATAT-ACAATTCTGC.HLGTMDSXY_R1	10	2.94938
	318	5962	l48s.GTTCCAATAT-ACAATTCTGC.HLGTMDSXY_R1	4	1.17975
	318	6565	l48s.GTTCCAATAT-ACAATTCTGC.HLGTMDSXY_R1	16	4.71901
	319	6110	l48s.GTTCCAATAT-ACAATTCTGC.HLGTMDSXY_R1	20	5.89876
	319	6713	l48s.GTTCCAATAT-ACAATTCTGC.HLGTMDSXY_R1	6	1.76963
	320	5886	l48s.GTTCCAATAT-ACAATTCTGC.HLGTMDSXY_R1	5	1.47469
	320	6162	l48s.GTTCCAATAT-ACAATTCTGC.HLGTMDSXY_R1	18	5.30888
	320	6321	l48s.GTTCCAATAT-ACAATTCTGC.HLGTMDSXY_R1	6	1.76963
	320	6483	l48s.GTTCCAATAT-ACAATTCTGC.HLGTMDSXY_R1	5	1.47469
	320	6486	l48s.GTTCCAATAT-ACAATTCTGC.HLGTMDSXY_R1	4	1.17975
	320	6759	l48s.GTTCCAATAT-ACAATTCTGC.HLGTMDSXY_R1	9	2.65444
	320	6774	l48s.GTTCCAATAT-ACAATTCTGC.HLGTMDSXY_R1	17	5.01394
	321	6847	l48s.GTTCCAATAT-ACAATTCTGC.HLGTMDSXY_R1	26	7.66839
	321	6940	l48s.GTTCCAATAT-ACAATTCTGC.HLGTMDSXY_R1	7	2.06457
	322	6917	l48s.GTTCCAATAT-ACAATTCTGC.HLGTMDSXY_R1	20	5.89876
	323	6351	l48s.GTTCCAATAT-ACAATTCTGC.HLGTMDSXY_R1	4	1.17975
	324	6508	l48s.GTTCCAATAT-ACAATTCTGC.HLGTMDSXY_R1	8	2.3595
	324	6856	l48s.GTTCCAATAT-ACAATTCTGC.HLGTMDSXY_R1	10	2.94938
	335	5838	l48s.GTTCCAATAT-ACAATTCTGC.HLGTMDSXY_R1	5	1.47469
	337	5687	l48s.GTTCCAATAT-ACAATTCTGC.HLGTMDSXY_R1	4	1.17975
	338	5733	l48s.GTTCCAATAT-ACAATTCTGC.HLGTMDSXY_R1	6	1.76963
	339	6373	l48s.GTTCCAATAT-ACAATTCTGC.HLGTMDSXY_R1	3	0.884814
	341	6645	l48s.GTTCCAATAT-ACAATTCTGC.HLGTMDSXY_R1	4	1.17975
	348	6049	l48s.GTTCCAATAT-ACAATTCTGC.HLGTMDSXY_R1	11	3.24432
	349	5831	l48s.GTTCCAATAT-ACAATTCTGC.HLGTMDSXY_R1	7	2.06457
	349	6578	l48s.GTTCCAATAT-ACAATTCTGC.HLGTMDSXY_R1	3	0.884814
	349	6617	l48s.GTTCCAATAT-ACAATTCTGC.HLGTMDSXY_R1	4	1.17975
	349	6620	l48s.GTTCCAATAT-ACAATTCTGC.HLGTMDSXY_R1	5	1.47469
	349	7037	l48s.GTTCCAATAT-ACAATTCTGC.HLGTMDSXY_R1	14	4.12913
	350	6045	l48s.GTTCCAATAT-ACAATTCTGC.HLGTMDSXY_R1	5	1.47469
	350	6114	l48s.GTTCCAATAT-ACAATTCTGC.HLGTMDSXY_R1	12	3.53926
	350	6288	l48s.GTTCCAATAT-ACAATTCTGC.HLGTMDSXY_R1	5	1.47469
	350	6360	l48s.GTTCCAATAT-ACAATTCTGC.HLGTMDSXY_R1	31	9.14308
	350	6756	l48s.GTTCCAATAT-ACAATTCTGC.HLGTMDSXY_R1	10	2.94938
	350	7029	l48s.GTTCCAATAT-ACAATTCTGC.HLGTMDSXY_R1	20	5.89876
	351	5956	l48s.GTTCCAATAT-ACAATTCTGC.HLGTMDSXY_R1	3	0.884814
	351	5995	l48s.GTTCCAATAT-ACAATTCTGC.HLGTMDSXY_R1	10	2.94938
	351	6193	l48s.GTTCCAATAT-ACAATTCTGC.HLGTMDSXY_R1	17	5.01394
	351	6745	l48s.GTTCCAATAT-ACAATTCTGC.HLGTMDSXY_R1	9	2.65444
	351	6766	l48s.GTTCCAATAT-ACAATTCTGC.HLGTMDSXY_R1	5	1.47469
	351	6850	l48s.GTTCCAATAT-ACAATTCTGC.HLGTMDSXY_R1	13	3.83419
	351	6955	l48s.GTTCCAATAT-ACAATTCTGC.HLGTMDSXY_R1	4	1.17975
	352	6770	l48s.GTTCCAATAT-ACAATTCTGC.HLGTMDSXY_R1	12	3.53926
	352	6944	l48s.GTTCCAATAT-ACAATTCTGC.HLGTMDSXY_R1	6	1.76963
	353	5478	l48s.GTTCCAATAT-ACAATTCTGC.HLGTMDSXY_R1	4	1.17975
	353	6558	l48s.GTTCCAATAT-ACAATTCTGC.HLGTMDSXY_R1	9	2.65444
	354	4771	l48s.GTTCCAATAT-ACAATTCTGC.HLGTMDSXY_R1	4	1.17975
	354	5938	l48s.GTTCCAATAT-ACAATTCTGC.HLGTMDSXY_R1	5	1.47469
	355	6851	l48s.GTTCCAATAT-ACAATTCTGC.HLGTMDSXY_R1	4	1.17975
	356	6744	l48s.GTTCCAATAT-ACAATTCTGC.HLGTMDSXY_R1	3	0.884814
	358	6140	l48s.GTTCCAATAT-ACAATTCTGC.HLGTMDSXY_R1	6	1.76963
	358	6752	l48s.GTTCCAATAT-ACAATTCTGC.HLGTMDSXY_R1	6	1.76963
	359	5811	l48s.GTTCCAATAT-ACAATTCTGC.HLGTMDSXY_R1	10	2.94938
	359	6684	l48s.GTTCCAATAT-ACAATTCTGC.HLGTMDSXY_R1	5	1.47469
	359	6861	l48s.GTTCCAATAT-ACAATTCTGC.HLGTMDSXY_R1	13	3.83419
	359	6871	l48s.GTTCCAATAT-ACAATTCTGC.HLGTMDSXY_R1	3	0.884814
	360	5968	l48s.GTTCCAATAT-ACAATTCTGC.HLGTMDSXY_R1	4	1.17975
	360	6889	l48s.GTTCCAATAT-ACAATTCTGC.HLGTMDSXY_R1	8	2.3595
	361	6851	l48s.GTTCCAATAT-ACAATTCTGC.HLGTMDSXY_R1	22	6.48863
	366	6031	l48s.GTTCCAATAT-ACAATTCTGC.HLGTMDSXY_R1	10	2.94938
	370	5261	l48s.GTTCCAATAT-ACAATTCTGC.HLGTMDSXY_R1	5	1.47469
	377	6753	l48s.GTTCCAATAT-ACAATTCTGC.HLGTMDSXY_R1	6	1.76963
	382	5264	l48s.GTTCCAATAT-ACAATTCTGC.HLGTMDSXY_R1	7	2.06457
	383	6453	l48s.GTTCCAATAT-ACAATTCTGC.HLGTMDSXY_R1	3	0.884814
	384	6691	l48s.GTTCCAATAT-ACAATTCTGC.HLGTMDSXY_R1	8	2.3595
	386	2088	l48s.GTTCCAATAT-ACAATTCTGC.HLGTMDSXY_R1	5	1.47469
	387	5926	l48s.GTTCCAATAT-ACAATTCTGC.HLGTMDSXY_R1	5	1.47469
	393	6523	l48s.GTTCCAATAT-ACAATTCTGC.HLGTMDSXY_R1	3	0.884814
	393	6847	l48s.GTTCCAATAT-ACAATTCTGC.HLGTMDSXY_R1	6	1.76963
	396	6694	l48s.GTTCCAATAT-ACAATTCTGC.HLGTMDSXY_R1	3	0.884814
	397	7043	l48s.GTTCCAATAT-ACAATTCTGC.HLGTMDSXY_R1	3	0.884814
	398	6645	l48s.GTTCCAATAT-ACAATTCTGC.HLGTMDSXY_R1	4	1.17975
	398	6855	l48s.GTTCCAATAT-ACAATTCTGC.HLGTMDSXY_R1	4	1.17975
	418	6452	l48s.GTTCCAATAT-ACAATTCTGC.HLGTMDSXY_R1	5	1.47469
	418	6869	l48s.GTTCCAATAT-ACAATTCTGC.HLGTMDSXY_R1	3	0.884814
	420	6196	l48s.GTTCCAATAT-ACAATTCTGC.HLGTMDSXY_R1	12	3.53926
	421	5552	l48s.GTTCCAATAT-ACAATTCTGC.HLGTMDSXY_R1	4	1.17975
	421	5993	l48s.GTTCCAATAT-ACAATTCTGC.HLGTMDSXY_R1	9	2.65444
	426	5692	l48s.GTTCCAATAT-ACAATTCTGC.HLGTMDSXY_R1	5	1.47469
	426	6751	l48s.GTTCCAATAT-ACAATTCTGC.HLGTMDSXY_R1	5	1.47469
	426	7059	l48s.GTTCCAATAT-ACAATTCTGC.HLGTMDSXY_R1	3	0.884814
	427	6722	l48s.GTTCCAATAT-ACAATTCTGC.HLGTMDSXY_R1	3	0.884814
	429	6397	l48s.GTTCCAATAT-ACAATTCTGC.HLGTMDSXY_R1	5	1.47469
	429	6857	l48s.GTTCCAATAT-ACAATTCTGC.HLGTMDSXY_R1	5	1.47469
	430	6668	l48s.GTTCCAATAT-ACAATTCTGC.HLGTMDSXY_R1	12	3.53926
	431	6417	l48s.GTTCCAATAT-ACAATTCTGC.HLGTMDSXY_R1	5	1.47469
	435	6346	l48s.GTTCCAATAT-ACAATTCTGC.HLGTMDSXY_R1	21	6.1937
	438	6916	l48s.GTTCCAATAT-ACAATTCTGC.HLGTMDSXY_R1	5	1.47469
	441	2041	l48s.GTTCCAATAT-ACAATTCTGC.HLGTMDSXY_R1	4	1.17975
	441	6127	l48s.GTTCCAATAT-ACAATTCTGC.HLGTMDSXY_R1	9	2.65444
	441	6850	l48s.GTTCCAATAT-ACAATTCTGC.HLGTMDSXY_R1	3	0.884814
	442	5507	l48s.GTTCCAATAT-ACAATTCTGC.HLGTMDSXY_R1	6	1.76963
	443	6957	l48s.GTTCCAATAT-ACAATTCTGC.HLGTMDSXY_R1	7	2.06457
	444	6043	l48s.GTTCCAATAT-ACAATTCTGC.HLGTMDSXY_R1	8	2.3595
	448	6695	l48s.GTTCCAATAT-ACAATTCTGC.HLGTMDSXY_R1	3	0.884814
	448	6842	l48s.GTTCCAATAT-ACAATTCTGC.HLGTMDSXY_R1	5	1.47469
	448	6989	l48s.GTTCCAATAT-ACAATTCTGC.HLGTMDSXY_R1	9	2.65444
	450	6265	l48s.GTTCCAATAT-ACAATTCTGC.HLGTMDSXY_R1	4	1.17975
	459	6556	l48s.GTTCCAATAT-ACAATTCTGC.HLGTMDSXY_R1	3	0.884814
	464	6417	l48s.GTTCCAATAT-ACAATTCTGC.HLGTMDSXY_R1	4	1.17975
	465	6361	l48s.GTTCCAATAT-ACAATTCTGC.HLGTMDSXY_R1	5	1.47469
	465	6505	l48s.GTTCCAATAT-ACAATTCTGC.HLGTMDSXY_R1	5	1.47469
	472	6131	l48s.GTTCCAATAT-ACAATTCTGC.HLGTMDSXY_R1	3	0.884814
	478	6485	l48s.GTTCCAATAT-ACAATTCTGC.HLGTMDSXY_R1	7	2.06457
	487	526	l48s.GTTCCAATAT-ACAATTCTGC.HLGTMDSXY_R1	3	0.884814
	487	5978	l48s.GTTCCAATAT-ACAATTCTGC.HLGTMDSXY_R1	5	1.47469
	490	6692	l48s.GTTCCAATAT-ACAATTCTGC.HLGTMDSXY_R1	4	1.17975
	492	5770	l48s.GTTCCAATAT-ACAATTCTGC.HLGTMDSXY_R1	7	2.06457
	492	6940	l48s.GTTCCAATAT-ACAATTCTGC.HLGTMDSXY_R1	3	0.884814
	492	7015	l48s.GTTCCAATAT-ACAATTCTGC.HLGTMDSXY_R1	6	1.76963
	493	6437	l48s.GTTCCAATAT-ACAATTCTGC.HLGTMDSXY_R1	3	0.884814
	493	6779	l48s.GTTCCAATAT-ACAATTCTGC.HLGTMDSXY_R1	3	0.884814
	493	6899	l48s.GTTCCAATAT-ACAATTCTGC.HLGTMDSXY_R1	5	1.47469
	493	7043	l48s.GTTCCAATAT-ACAATTCTGC.HLGTMDSXY_R1	3	0.884814
	494	6978	l48s.GTTCCAATAT-ACAATTCTGC.HLGTMDSXY_R1	4	1.17975
	495	6232	l48s.GTTCCAATAT-ACAATTCTGC.HLGTMDSXY_R1	5	1.47469
	495	6706	l48s.GTTCCAATAT-ACAATTCTGC.HLGTMDSXY_R1	4	1.17975
	496	537	l48s.GTTCCAATAT-ACAATTCTGC.HLGTMDSXY_R1	4	1.17975
	496	5657	l48s.GTTCCAATAT-ACAATTCTGC.HLGTMDSXY_R1	4	1.17975
	507	6859	l48s.GTTCCAATAT-ACAATTCTGC.HLGTMDSXY_R1	9	2.65444
	572	7045	l48s.GTTCCAATAT-ACAATTCTGC.HLGTMDSXY_R1	3	0.884814
	573	6553	l48s.GTTCCAATAT-ACAATTCTGC.HLGTMDSXY_R1	6	1.76963
	609	4385	l48s.GTTCCAATAT-ACAATTCTGC.HLGTMDSXY_R1	3	0.884814
	624	5185	l48s.GTTCCAATAT-ACAATTCTGC.HLGTMDSXY_R1	3	0.884814
	629	3752	l48s.GTTCCAATAT-ACAATTCTGC.HLGTMDSXY_R1	3	0.884814
	647	1462	l48s.GTTCCAATAT-ACAATTCTGC.HLGTMDSXY_R1	3	0.884814
	647	6386	l48s.GTTCCAATAT-ACAATTCTGC.HLGTMDSXY_R1	3	0.884814
	648	711	l48s.GTTCCAATAT-ACAATTCTGC.HLGTMDSXY_R1	4	1.17975
	648	6414	l48s.GTTCCAATAT-ACAATTCTGC.HLGTMDSXY_R1	3	0.884814
	649	5527	l48s.GTTCCAATAT-ACAATTCTGC.HLGTMDSXY_R1	4	1.17975
	649	6778	l48s.GTTCCAATAT-ACAATTCTGC.HLGTMDSXY_R1	4	1.17975
	657	6315	l48s.GTTCCAATAT-ACAATTCTGC.HLGTMDSXY_R1	3	0.884814
	659	5939	l48s.GTTCCAATAT-ACAATTCTGC.HLGTMDSXY_R1	3	0.884814
	663	935	l48s.GTTCCAATAT-ACAATTCTGC.HLGTMDSXY_R1	5	1.47469
	667	6045	l48s.GTTCCAATAT-ACAATTCTGC.HLGTMDSXY_R1	4	1.17975
	670	6881	l48s.GTTCCAATAT-ACAATTCTGC.HLGTMDSXY_R1	9	2.65444
	672	3748	l48s.GTTCCAATAT-ACAATTCTGC.HLGTMDSXY_R1	3	0.884814
	672	6013	l48s.GTTCCAATAT-ACAATTCTGC.HLGTMDSXY_R1	6	1.76963
	674	4959	l48s.GTTCCAATAT-ACAATTCTGC.HLGTMDSXY_R1	3	0.884814
	675	6980	l48s.GTTCCAATAT-ACAATTCTGC.HLGTMDSXY_R1	5	1.47469
	678	6710	l48s.GTTCCAATAT-ACAATTCTGC.HLGTMDSXY_R1	5	1.47469
	679	5949	l48s.GTTCCAATAT-ACAATTCTGC.HLGTMDSXY_R1	3	0.884814
	687	5857	l48s.GTTCCAATAT-ACAATTCTGC.HLGTMDSXY_R1	4	1.17975
	690	5803	l48s.GTTCCAATAT-ACAATTCTGC.HLGTMDSXY_R1	4	1.17975
	691	6787	l48s.GTTCCAATAT-ACAATTCTGC.HLGTMDSXY_R1	3	0.884814
	693	5603	l48s.GTTCCAATAT-ACAATTCTGC.HLGTMDSXY_R1	3	0.884814
	694	1304	l48s.GTTCCAATAT-ACAATTCTGC.HLGTMDSXY_R1	3	0.884814
	694	6073	l48s.GTTCCAATAT-ACAATTCTGC.HLGTMDSXY_R1	3	0.884814
	694	6085	l48s.GTTCCAATAT-ACAATTCTGC.HLGTMDSXY_R1	4	1.17975
	695	6210	l48s.GTTCCAATAT-ACAATTCTGC.HLGTMDSXY_R1	6	1.76963
	696	5858	l48s.GTTCCAATAT-ACAATTCTGC.HLGTMDSXY_R1	3	0.884814
	696	6105	l48s.GTTCCAATAT-ACAATTCTGC.HLGTMDSXY_R1	3	0.884814
	696	7043	l48s.GTTCCAATAT-ACAATTCTGC.HLGTMDSXY_R1	6	1.76963
	697	4680	l48s.GTTCCAATAT-ACAATTCTGC.HLGTMDSXY_R1	3	0.884814
	698	5559	l48s.GTTCCAATAT-ACAATTCTGC.HLGTMDSXY_R1	7	2.06457
	699	5217	l48s.GTTCCAATAT-ACAATTCTGC.HLGTMDSXY_R1	11	3.24432
	701	5242	l48s.GTTCCAATAT-ACAATTCTGC.HLGTMDSXY_R1	4	1.17975
	704	4226	l48s.GTTCCAATAT-ACAATTCTGC.HLGTMDSXY_R1	6	1.76963
	711	5841	l48s.GTTCCAATAT-ACAATTCTGC.HLGTMDSXY_R1	5	1.47469
	713	6178	l48s.GTTCCAATAT-ACAATTCTGC.HLGTMDSXY_R1	3	0.884814
	713	6296	l48s.GTTCCAATAT-ACAATTCTGC.HLGTMDSXY_R1	3	0.884814
	716	6108	l48s.GTTCCAATAT-ACAATTCTGC.HLGTMDSXY_R1	3	0.884814
	716	6245	l48s.GTTCCAATAT-ACAATTCTGC.HLGTMDSXY_R1	5	1.47469
	722	6757	l48s.GTTCCAATAT-ACAATTCTGC.HLGTMDSXY_R1	3	0.884814
	723	5996	l48s.GTTCCAATAT-ACAATTCTGC.HLGTMDSXY_R1	3	0.884814
	724	5357	l48s.GTTCCAATAT-ACAATTCTGC.HLGTMDSXY_R1	3	0.884814
	725	5141	l48s.GTTCCAATAT-ACAATTCTGC.HLGTMDSXY_R1	3	0.884814
	729	6601	l48s.GTTCCAATAT-ACAATTCTGC.HLGTMDSXY_R1	3	0.884814
	731	818	l48s.GTTCCAATAT-ACAATTCTGC.HLGTMDSXY_R1	7	2.06457
	739	6006	l48s.GTTCCAATAT-ACAATTCTGC.HLGTMDSXY_R1	3	0.884814
	740	6916	l48s.GTTCCAATAT-ACAATTCTGC.HLGTMDSXY_R1	6	1.76963
	745	6688	l48s.GTTCCAATAT-ACAATTCTGC.HLGTMDSXY_R1	4	1.17975
	747	6343	l48s.GTTCCAATAT-ACAATTCTGC.HLGTMDSXY_R1	3	0.884814
	751	5655	l48s.GTTCCAATAT-ACAATTCTGC.HLGTMDSXY_R1	4	1.17975
	751	6665	l48s.GTTCCAATAT-ACAATTCTGC.HLGTMDSXY_R1	3	0.884814
	752	6645	l48s.GTTCCAATAT-ACAATTCTGC.HLGTMDSXY_R1	3	0.884814
	752	6652	l48s.GTTCCAATAT-ACAATTCTGC.HLGTMDSXY_R1	20	5.89876
	753	5060	l48s.GTTCCAATAT-ACAATTCTGC.HLGTMDSXY_R1	7	2.06457
	765	6288	l48s.GTTCCAATAT-ACAATTCTGC.HLGTMDSXY_R1	5	1.47469
	768	5452	l48s.GTTCCAATAT-ACAATTCTGC.HLGTMDSXY_R1	5	1.47469
	768	6651	l48s.GTTCCAATAT-ACAATTCTGC.HLGTMDSXY_R1	3	0.884814
	770	3156	l48s.GTTCCAATAT-ACAATTCTGC.HLGTMDSXY_R1	3	0.884814
	770	5110	l48s.GTTCCAATAT-ACAATTCTGC.HLGTMDSXY_R1	3	0.884814
	770	6107	l48s.GTTCCAATAT-ACAATTCTGC.HLGTMDSXY_R1	6	1.76963
	770	6450	l48s.GTTCCAATAT-ACAATTCTGC.HLGTMDSXY_R1	3	0.884814
	771	5412	l48s.GTTCCAATAT-ACAATTCTGC.HLGTMDSXY_R1	3	0.884814
	771	6332	l48s.GTTCCAATAT-ACAATTCTGC.HLGTMDSXY_R1	4	1.17975
	772	5987	l48s.GTTCCAATAT-ACAATTCTGC.HLGTMDSXY_R1	5	1.47469
	772	6754	l48s.GTTCCAATAT-ACAATTCTGC.HLGTMDSXY_R1	12	3.53926
	773	5485	l48s.GTTCCAATAT-ACAATTCTGC.HLGTMDSXY_R1	4	1.17975
	776	5174	l48s.GTTCCAATAT-ACAATTCTGC.HLGTMDSXY_R1	8	2.3595
	776	5752	l48s.GTTCCAATAT-ACAATTCTGC.HLGTMDSXY_R1	3	0.884814
	776	6080	l48s.GTTCCAATAT-ACAATTCTGC.HLGTMDSXY_R1	10	2.94938
	776	6189	l48s.GTTCCAATAT-ACAATTCTGC.HLGTMDSXY_R1	14	4.12913
	776	6556	l48s.GTTCCAATAT-ACAATTCTGC.HLGTMDSXY_R1	3	0.884814
	776	6743	l48s.GTTCCAATAT-ACAATTCTGC.HLGTMDSXY_R1	3	0.884814
	776	6777	l48s.GTTCCAATAT-ACAATTCTGC.HLGTMDSXY_R1	5	1.47469
	776	6875	l48s.GTTCCAATAT-ACAATTCTGC.HLGTMDSXY_R1	5	1.47469
	777	4718	l48s.GTTCCAATAT-ACAATTCTGC.HLGTMDSXY_R1	3	0.884814
	777	6546	l48s.GTTCCAATAT-ACAATTCTGC.HLGTMDSXY_R1	8	2.3595
	778	5730	l48s.GTTCCAATAT-ACAATTCTGC.HLGTMDSXY_R1	5	1.47469
	778	5810	l48s.GTTCCAATAT-ACAATTCTGC.HLGTMDSXY_R1	12	3.53926
	778	6696	l48s.GTTCCAATAT-ACAATTCTGC.HLGTMDSXY_R1	17	5.01394
	778	6788	l48s.GTTCCAATAT-ACAATTCTGC.HLGTMDSXY_R1	10	2.94938
	779	5658	l48s.GTTCCAATAT-ACAATTCTGC.HLGTMDSXY_R1	14	4.12913
	780	5481	l48s.GTTCCAATAT-ACAATTCTGC.HLGTMDSXY_R1	3	0.884814
	781	6555	l48s.GTTCCAATAT-ACAATTCTGC.HLGTMDSXY_R1	8	2.3595
	782	6050	l48s.GTTCCAATAT-ACAATTCTGC.HLGTMDSXY_R1	3	0.884814
	785	6085	l48s.GTTCCAATAT-ACAATTCTGC.HLGTMDSXY_R1	3	0.884814
	789	4725	l48s.GTTCCAATAT-ACAATTCTGC.HLGTMDSXY_R1	3	0.884814
	790	6802	l48s.GTTCCAATAT-ACAATTCTGC.HLGTMDSXY_R1	3	0.884814
	793	5553	l48s.GTTCCAATAT-ACAATTCTGC.HLGTMDSXY_R1	3	0.884814
	793	6471	l48s.GTTCCAATAT-ACAATTCTGC.HLGTMDSXY_R1	6	1.76963
	795	6097	l48s.GTTCCAATAT-ACAATTCTGC.HLGTMDSXY_R1	3	0.884814
	800	5570	l48s.GTTCCAATAT-ACAATTCTGC.HLGTMDSXY_R1	14	4.12913
	801	1962	l48s.GTTCCAATAT-ACAATTCTGC.HLGTMDSXY_R1	4	1.17975
	809	5084	l48s.GTTCCAATAT-ACAATTCTGC.HLGTMDSXY_R1	4	1.17975
	811	6706	l48s.GTTCCAATAT-ACAATTCTGC.HLGTMDSXY_R1	15	4.42407
	822	6547	l48s.GTTCCAATAT-ACAATTCTGC.HLGTMDSXY_R1	4	1.17975
	822	6830	l48s.GTTCCAATAT-ACAATTCTGC.HLGTMDSXY_R1	5	1.47469
	824	5725	l48s.GTTCCAATAT-ACAATTCTGC.HLGTMDSXY_R1	6	1.76963
	825	5011	l48s.GTTCCAATAT-ACAATTCTGC.HLGTMDSXY_R1	3	0.884814
	825	6967	l48s.GTTCCAATAT-ACAATTCTGC.HLGTMDSXY_R1	4	1.17975
	830	6656	l48s.GTTCCAATAT-ACAATTCTGC.HLGTMDSXY_R1	3	0.884814
	835	4909	l48s.GTTCCAATAT-ACAATTCTGC.HLGTMDSXY_R1	3	0.884814
	836	6108	l48s.GTTCCAATAT-ACAATTCTGC.HLGTMDSXY_R1	10	2.94938
	838	847	l48s.GTTCCAATAT-ACAATTCTGC.HLGTMDSXY_R1	3	0.884814
	838	6312	l48s.GTTCCAATAT-ACAATTCTGC.HLGTMDSXY_R1	5	1.47469
	839	5411	l48s.GTTCCAATAT-ACAATTCTGC.HLGTMDSXY_R1	6	1.76963
	841	4789	l48s.GTTCCAATAT-ACAATTCTGC.HLGTMDSXY_R1	5	1.47469
	842	885	l48s.GTTCCAATAT-ACAATTCTGC.HLGTMDSXY_R1	4	1.17975
	843	887	l48s.GTTCCAATAT-ACAATTCTGC.HLGTMDSXY_R1	4	1.17975
	843	6449	l48s.GTTCCAATAT-ACAATTCTGC.HLGTMDSXY_R1	3	0.884814
	845	885	l48s.GTTCCAATAT-ACAATTCTGC.HLGTMDSXY_R1	22	6.48863
	845	6793	l48s.GTTCCAATAT-ACAATTCTGC.HLGTMDSXY_R1	3	0.884814
	848	6023	l48s.GTTCCAATAT-ACAATTCTGC.HLGTMDSXY_R1	3	0.884814
	850	4770	l48s.GTTCCAATAT-ACAATTCTGC.HLGTMDSXY_R1	3	0.884814
	850	5534	l48s.GTTCCAATAT-ACAATTCTGC.HLGTMDSXY_R1	4	1.17975
	850	5874	l48s.GTTCCAATAT-ACAATTCTGC.HLGTMDSXY_R1	3	0.884814
	850	6125	l48s.GTTCCAATAT-ACAATTCTGC.HLGTMDSXY_R1	4	1.17975
	854	5982	l48s.GTTCCAATAT-ACAATTCTGC.HLGTMDSXY_R1	6	1.76963
	855	5450	l48s.GTTCCAATAT-ACAATTCTGC.HLGTMDSXY_R1	5	1.47469
	856	6778	l48s.GTTCCAATAT-ACAATTCTGC.HLGTMDSXY_R1	4	1.17975
	857	4888	l48s.GTTCCAATAT-ACAATTCTGC.HLGTMDSXY_R1	7	2.06457
	857	5055	l48s.GTTCCAATAT-ACAATTCTGC.HLGTMDSXY_R1	5	1.47469
	857	6070	l48s.GTTCCAATAT-ACAATTCTGC.HLGTMDSXY_R1	9	2.65444
	858	5311	l48s.GTTCCAATAT-ACAATTCTGC.HLGTMDSXY_R1	4	1.17975
	861	5184	l48s.GTTCCAATAT-ACAATTCTGC.HLGTMDSXY_R1	4	1.17975
	870	6239	l48s.GTTCCAATAT-ACAATTCTGC.HLGTMDSXY_R1	4	1.17975
	870	6713	l48s.GTTCCAATAT-ACAATTCTGC.HLGTMDSXY_R1	3	0.884814
	874	5534	l48s.GTTCCAATAT-ACAATTCTGC.HLGTMDSXY_R1	3	0.884814
	874	5731	l48s.GTTCCAATAT-ACAATTCTGC.HLGTMDSXY_R1	5	1.47469
	884	5340	l48s.GTTCCAATAT-ACAATTCTGC.HLGTMDSXY_R1	3	0.884814
	885	6579	l48s.GTTCCAATAT-ACAATTCTGC.HLGTMDSXY_R1	4	1.17975
	886	5363	l48s.GTTCCAATAT-ACAATTCTGC.HLGTMDSXY_R1	4	1.17975
	886	6387	l48s.GTTCCAATAT-ACAATTCTGC.HLGTMDSXY_R1	3	0.884814
	889	5015	l48s.GTTCCAATAT-ACAATTCTGC.HLGTMDSXY_R1	3	0.884814
	900	6346	l48s.GTTCCAATAT-ACAATTCTGC.HLGTMDSXY_R1	3	0.884814
	901	6533	l48s.GTTCCAATAT-ACAATTCTGC.HLGTMDSXY_R1	7	2.06457
	911	5079	l48s.GTTCCAATAT-ACAATTCTGC.HLGTMDSXY_R1	5	1.47469
	913	5277	l48s.GTTCCAATAT-ACAATTCTGC.HLGTMDSXY_R1	3	0.884814
	918	6689	l48s.GTTCCAATAT-ACAATTCTGC.HLGTMDSXY_R1	4	1.17975
	922	5494	l48s.GTTCCAATAT-ACAATTCTGC.HLGTMDSXY_R1	6	1.76963
	922	6227	l48s.GTTCCAATAT-ACAATTCTGC.HLGTMDSXY_R1	3	0.884814
	930	5287	l48s.GTTCCAATAT-ACAATTCTGC.HLGTMDSXY_R1	4	1.17975
	932	4577	l48s.GTTCCAATAT-ACAATTCTGC.HLGTMDSXY_R1	4	1.17975
	933	5857	l48s.GTTCCAATAT-ACAATTCTGC.HLGTMDSXY_R1	5	1.47469
	934	5533	l48s.GTTCCAATAT-ACAATTCTGC.HLGTMDSXY_R1	6	1.76963
	935	3679	l48s.GTTCCAATAT-ACAATTCTGC.HLGTMDSXY_R1	3	0.884814
	935	5527	l48s.GTTCCAATAT-ACAATTCTGC.HLGTMDSXY_R1	5	1.47469
	939	5505	l48s.GTTCCAATAT-ACAATTCTGC.HLGTMDSXY_R1	3	0.884814
	940	5255	l48s.GTTCCAATAT-ACAATTCTGC.HLGTMDSXY_R1	3	0.884814
	940	6418	l48s.GTTCCAATAT-ACAATTCTGC.HLGTMDSXY_R1	12	3.53926
	941	5469	l48s.GTTCCAATAT-ACAATTCTGC.HLGTMDSXY_R1	12	3.53926
	942	5779	l48s.GTTCCAATAT-ACAATTCTGC.HLGTMDSXY_R1	7	2.06457
	942	6243	l48s.GTTCCAATAT-ACAATTCTGC.HLGTMDSXY_R1	3	0.884814
	948	5441	l48s.GTTCCAATAT-ACAATTCTGC.HLGTMDSXY_R1	4	1.17975
	950	5254	l48s.GTTCCAATAT-ACAATTCTGC.HLGTMDSXY_R1	5	1.47469
	951	5291	l48s.GTTCCAATAT-ACAATTCTGC.HLGTMDSXY_R1	6	1.76963
	952	4652	l48s.GTTCCAATAT-ACAATTCTGC.HLGTMDSXY_R1	3	0.884814
	952	5089	l48s.GTTCCAATAT-ACAATTCTGC.HLGTMDSXY_R1	3	0.884814
	952	6848	l48s.GTTCCAATAT-ACAATTCTGC.HLGTMDSXY_R1	4	1.17975
	953	6451	l48s.GTTCCAATAT-ACAATTCTGC.HLGTMDSXY_R1	8	2.3595
	954	6191	l48s.GTTCCAATAT-ACAATTCTGC.HLGTMDSXY_R1	4	1.17975
	956	5742	l48s.GTTCCAATAT-ACAATTCTGC.HLGTMDSXY_R1	3	0.884814
	957	6344	l48s.GTTCCAATAT-ACAATTCTGC.HLGTMDSXY_R1	3	0.884814
	958	5534	l48s.GTTCCAATAT-ACAATTCTGC.HLGTMDSXY_R1	5	1.47469
	958	5649	l48s.GTTCCAATAT-ACAATTCTGC.HLGTMDSXY_R1	8	2.3595
	960	5807	l48s.GTTCCAATAT-ACAATTCTGC.HLGTMDSXY_R1	4	1.17975
	969	6051	l48s.GTTCCAATAT-ACAATTCTGC.HLGTMDSXY_R1	20	5.89876
	969	6293	l48s.GTTCCAATAT-ACAATTCTGC.HLGTMDSXY_R1	6	1.76963
	973	6229	l48s.GTTCCAATAT-ACAATTCTGC.HLGTMDSXY_R1	3	0.884814
	976	5873	l48s.GTTCCAATAT-ACAATTCTGC.HLGTMDSXY_R1	4	1.17975
	976	6457	l48s.GTTCCAATAT-ACAATTCTGC.HLGTMDSXY_R1	3	0.884814
	982	1027	l48s.GTTCCAATAT-ACAATTCTGC.HLGTMDSXY_R1	3	0.884814
	982	4871	l48s.GTTCCAATAT-ACAATTCTGC.HLGTMDSXY_R1	3	0.884814
	983	5147	l48s.GTTCCAATAT-ACAATTCTGC.HLGTMDSXY_R1	3	0.884814
	988	6849	l48s.GTTCCAATAT-ACAATTCTGC.HLGTMDSXY_R1	17	5.01394
	991	5349	l48s.GTTCCAATAT-ACAATTCTGC.HLGTMDSXY_R1	3	0.884814
	995	5863	l48s.GTTCCAATAT-ACAATTCTGC.HLGTMDSXY_R1	8	2.3595
	998	5586	l48s.GTTCCAATAT-ACAATTCTGC.HLGTMDSXY_R1	3	0.884814
	998	6104	l48s.GTTCCAATAT-ACAATTCTGC.HLGTMDSXY_R1	3	0.884814
	999	6754	l48s.GTTCCAATAT-ACAATTCTGC.HLGTMDSXY_R1	23	6.78357
	1000	5716	l48s.GTTCCAATAT-ACAATTCTGC.HLGTMDSXY_R1	3	0.884814
	1002	6449	l48s.GTTCCAATAT-ACAATTCTGC.HLGTMDSXY_R1	4	1.17975
	1009	5711	l48s.GTTCCAATAT-ACAATTCTGC.HLGTMDSXY_R1	5	1.47469
	1011	6017	l48s.GTTCCAATAT-ACAATTCTGC.HLGTMDSXY_R1	6	1.76963
	1012	7053	l48s.GTTCCAATAT-ACAATTCTGC.HLGTMDSXY_R1	4	1.17975
	1014	6062	l48s.GTTCCAATAT-ACAATTCTGC.HLGTMDSXY_R1	4	1.17975
	1015	6545	l48s.GTTCCAATAT-ACAATTCTGC.HLGTMDSXY_R1	4	1.17975
	1015	6719	l48s.GTTCCAATAT-ACAATTCTGC.HLGTMDSXY_R1	14	4.12913
	1017	6240	l48s.GTTCCAATAT-ACAATTCTGC.HLGTMDSXY_R1	3	0.884814
	1019	5828	l48s.GTTCCAATAT-ACAATTCTGC.HLGTMDSXY_R1	3	0.884814
	1021	4858	l48s.GTTCCAATAT-ACAATTCTGC.HLGTMDSXY_R1	5	1.47469
	1025	6557	l48s.GTTCCAATAT-ACAATTCTGC.HLGTMDSXY_R1	15	4.42407
	1026	6240	l48s.GTTCCAATAT-ACAATTCTGC.HLGTMDSXY_R1	4	1.17975
	1026	6682	l48s.GTTCCAATAT-ACAATTCTGC.HLGTMDSXY_R1	8	2.3595
	1026	6784	l48s.GTTCCAATAT-ACAATTCTGC.HLGTMDSXY_R1	3	0.884814
	1026	6792	l48s.GTTCCAATAT-ACAATTCTGC.HLGTMDSXY_R1	7	2.06457
	1027	6387	l48s.GTTCCAATAT-ACAATTCTGC.HLGTMDSXY_R1	3	0.884814
	1028	5442	l48s.GTTCCAATAT-ACAATTCTGC.HLGTMDSXY_R1	3	0.884814
	1028	6110	l48s.GTTCCAATAT-ACAATTCTGC.HLGTMDSXY_R1	3	0.884814
	1028	6144	l48s.GTTCCAATAT-ACAATTCTGC.HLGTMDSXY_R1	5	1.47469
	1029	6781	l48s.GTTCCAATAT-ACAATTCTGC.HLGTMDSXY_R1	4	1.17975
	1031	5582	l48s.GTTCCAATAT-ACAATTCTGC.HLGTMDSXY_R1	5	1.47469
	1032	5991	l48s.GTTCCAATAT-ACAATTCTGC.HLGTMDSXY_R1	6	1.76963
	1032	6892	l48s.GTTCCAATAT-ACAATTCTGC.HLGTMDSXY_R1	5	1.47469
	1033	4770	l48s.GTTCCAATAT-ACAATTCTGC.HLGTMDSXY_R1	3	0.884814
	1034	5468	l48s.GTTCCAATAT-ACAATTCTGC.HLGTMDSXY_R1	6	1.76963
	1041	5625	l48s.GTTCCAATAT-ACAATTCTGC.HLGTMDSXY_R1	7	2.06457
	1049	4683	l48s.GTTCCAATAT-ACAATTCTGC.HLGTMDSXY_R1	3	0.884814
	1049	5538	l48s.GTTCCAATAT-ACAATTCTGC.HLGTMDSXY_R1	5	1.47469
	1050	5657	l48s.GTTCCAATAT-ACAATTCTGC.HLGTMDSXY_R1	3	0.884814
	1051	6348	l48s.GTTCCAATAT-ACAATTCTGC.HLGTMDSXY_R1	10	2.94938
	1056	6668	l48s.GTTCCAATAT-ACAATTCTGC.HLGTMDSXY_R1	4	1.17975
	1057	6888	l48s.GTTCCAATAT-ACAATTCTGC.HLGTMDSXY_R1	3	0.884814
	1064	6746	l48s.GTTCCAATAT-ACAATTCTGC.HLGTMDSXY_R1	3	0.884814
	1065	5941	l48s.GTTCCAATAT-ACAATTCTGC.HLGTMDSXY_R1	3	0.884814
	1065	6295	l48s.GTTCCAATAT-ACAATTCTGC.HLGTMDSXY_R1	4	1.17975
	1067	6054	l48s.GTTCCAATAT-ACAATTCTGC.HLGTMDSXY_R1	8	2.3595
	1069	5607	l48s.GTTCCAATAT-ACAATTCTGC.HLGTMDSXY_R1	11	3.24432
	1071	2368	l48s.GTTCCAATAT-ACAATTCTGC.HLGTMDSXY_R1	3	0.884814
	1071	5173	l48s.GTTCCAATAT-ACAATTCTGC.HLGTMDSXY_R1	5	1.47469
	1071	5269	l48s.GTTCCAATAT-ACAATTCTGC.HLGTMDSXY_R1	3	0.884814
	1071	5465	l48s.GTTCCAATAT-ACAATTCTGC.HLGTMDSXY_R1	3	0.884814
	1071	6440	l48s.GTTCCAATAT-ACAATTCTGC.HLGTMDSXY_R1	3	0.884814
	1071	6451	l48s.GTTCCAATAT-ACAATTCTGC.HLGTMDSXY_R1	4	1.17975
	1072	5514	l48s.GTTCCAATAT-ACAATTCTGC.HLGTMDSXY_R1	3	0.884814
	1072	5698	l48s.GTTCCAATAT-ACAATTCTGC.HLGTMDSXY_R1	3	0.884814
	1080	4577	l48s.GTTCCAATAT-ACAATTCTGC.HLGTMDSXY_R1	3	0.884814
	1083	6548	l48s.GTTCCAATAT-ACAATTCTGC.HLGTMDSXY_R1	3	0.884814
	1084	6076	l48s.GTTCCAATAT-ACAATTCTGC.HLGTMDSXY_R1	3	0.884814
	1089	5795	l48s.GTTCCAATAT-ACAATTCTGC.HLGTMDSXY_R1	3	0.884814
	1090	5285	l48s.GTTCCAATAT-ACAATTCTGC.HLGTMDSXY_R1	6	1.76963
	1090	5927	l48s.GTTCCAATAT-ACAATTCTGC.HLGTMDSXY_R1	3	0.884814
	1091	5494	l48s.GTTCCAATAT-ACAATTCTGC.HLGTMDSXY_R1	3	0.884814
	1091	5686	l48s.GTTCCAATAT-ACAATTCTGC.HLGTMDSXY_R1	4	1.17975
	1091	6779	l48s.GTTCCAATAT-ACAATTCTGC.HLGTMDSXY_R1	5	1.47469
	1094	4209	l48s.GTTCCAATAT-ACAATTCTGC.HLGTMDSXY_R1	7	2.06457
	1099	6742	l48s.GTTCCAATAT-ACAATTCTGC.HLGTMDSXY_R1	3	0.884814
	1103	5204	l48s.GTTCCAATAT-ACAATTCTGC.HLGTMDSXY_R1	3	0.884814
	1104	4114	l48s.GTTCCAATAT-ACAATTCTGC.HLGTMDSXY_R1	5	1.47469
	1119	6894	l48s.GTTCCAATAT-ACAATTCTGC.HLGTMDSXY_R1	4	1.17975
	1123	5128	l48s.GTTCCAATAT-ACAATTCTGC.HLGTMDSXY_R1	3	0.884814
	1126	6211	l48s.GTTCCAATAT-ACAATTCTGC.HLGTMDSXY_R1	5	1.47469
	1134	5630	l48s.GTTCCAATAT-ACAATTCTGC.HLGTMDSXY_R1	6	1.76963
	1137	6392	l48s.GTTCCAATAT-ACAATTCTGC.HLGTMDSXY_R1	3	0.884814
	1138	6116	l48s.GTTCCAATAT-ACAATTCTGC.HLGTMDSXY_R1	13	3.83419
	1139	5570	l48s.GTTCCAATAT-ACAATTCTGC.HLGTMDSXY_R1	3	0.884814
	1143	4655	l48s.GTTCCAATAT-ACAATTCTGC.HLGTMDSXY_R1	3	0.884814
	1144	5521	l48s.GTTCCAATAT-ACAATTCTGC.HLGTMDSXY_R1	3	0.884814
	1144	5956	l48s.GTTCCAATAT-ACAATTCTGC.HLGTMDSXY_R1	3	0.884814
	1145	5376	l48s.GTTCCAATAT-ACAATTCTGC.HLGTMDSXY_R1	4	1.17975
	1149	5118	l48s.GTTCCAATAT-ACAATTCTGC.HLGTMDSXY_R1	3	0.884814
	1150	5698	l48s.GTTCCAATAT-ACAATTCTGC.HLGTMDSXY_R1	5	1.47469
	1154	5247	l48s.GTTCCAATAT-ACAATTCTGC.HLGTMDSXY_R1	3	0.884814
	1154	6554	l48s.GTTCCAATAT-ACAATTCTGC.HLGTMDSXY_R1	3	0.884814
	1157	7046	l48s.GTTCCAATAT-ACAATTCTGC.HLGTMDSXY_R1	5	1.47469
	1158	6895	l48s.GTTCCAATAT-ACAATTCTGC.HLGTMDSXY_R1	4	1.17975
	1159	5626	l48s.GTTCCAATAT-ACAATTCTGC.HLGTMDSXY_R1	4	1.17975
	1161	6429	l48s.GTTCCAATAT-ACAATTCTGC.HLGTMDSXY_R1	3	0.884814
	1162	6962	l48s.GTTCCAATAT-ACAATTCTGC.HLGTMDSXY_R1	18	5.30888
	1162	7005	l48s.GTTCCAATAT-ACAATTCTGC.HLGTMDSXY_R1	3	0.884814
	1167	6073	l48s.GTTCCAATAT-ACAATTCTGC.HLGTMDSXY_R1	4	1.17975
	1171	6005	l48s.GTTCCAATAT-ACAATTCTGC.HLGTMDSXY_R1	7	2.06457
	1171	7042	l48s.GTTCCAATAT-ACAATTCTGC.HLGTMDSXY_R1	5	1.47469
	1175	6968	l48s.GTTCCAATAT-ACAATTCTGC.HLGTMDSXY_R1	3	0.884814
	1178	5097	l48s.GTTCCAATAT-ACAATTCTGC.HLGTMDSXY_R1	3	0.884814
	1180	6768	l48s.GTTCCAATAT-ACAATTCTGC.HLGTMDSXY_R1	3	0.884814
	1189	5750	l48s.GTTCCAATAT-ACAATTCTGC.HLGTMDSXY_R1	8	2.3595
	1189	6743	l48s.GTTCCAATAT-ACAATTCTGC.HLGTMDSXY_R1	3	0.884814
	1189	6777	l48s.GTTCCAATAT-ACAATTCTGC.HLGTMDSXY_R1	3	0.884814
	1191	5996	l48s.GTTCCAATAT-ACAATTCTGC.HLGTMDSXY_R1	12	3.53926
	1192	1225	l48s.GTTCCAATAT-ACAATTCTGC.HLGTMDSXY_R1	4	1.17975
	1192	5269	l48s.GTTCCAATAT-ACAATTCTGC.HLGTMDSXY_R1	8	2.3595
	1192	5476	l48s.GTTCCAATAT-ACAATTCTGC.HLGTMDSXY_R1	3	0.884814
	1192	6123	l48s.GTTCCAATAT-ACAATTCTGC.HLGTMDSXY_R1	3	0.884814
	1192	6776	l48s.GTTCCAATAT-ACAATTCTGC.HLGTMDSXY_R1	18	5.30888
	1193	4045	l48s.GTTCCAATAT-ACAATTCTGC.HLGTMDSXY_R1	5	1.47469
	1193	5532	l48s.GTTCCAATAT-ACAATTCTGC.HLGTMDSXY_R1	3	0.884814
	1193	6579	l48s.GTTCCAATAT-ACAATTCTGC.HLGTMDSXY_R1	3	0.884814
	1194	3180	l48s.GTTCCAATAT-ACAATTCTGC.HLGTMDSXY_R1	3	0.884814
	1194	6703	l48s.GTTCCAATAT-ACAATTCTGC.HLGTMDSXY_R1	3	0.884814
	1198	6605	l48s.GTTCCAATAT-ACAATTCTGC.HLGTMDSXY_R1	4	1.17975
	1203	5603	l48s.GTTCCAATAT-ACAATTCTGC.HLGTMDSXY_R1	4	1.17975
	1203	5826	l48s.GTTCCAATAT-ACAATTCTGC.HLGTMDSXY_R1	3	0.884814
	1203	6482	l48s.GTTCCAATAT-ACAATTCTGC.HLGTMDSXY_R1	5	1.47469
	1204	6161	l48s.GTTCCAATAT-ACAATTCTGC.HLGTMDSXY_R1	5	1.47469
	1204	6344	l48s.GTTCCAATAT-ACAATTCTGC.HLGTMDSXY_R1	3	0.884814
	1205	5573	l48s.GTTCCAATAT-ACAATTCTGC.HLGTMDSXY_R1	8	2.3595
	1205	6081	l48s.GTTCCAATAT-ACAATTCTGC.HLGTMDSXY_R1	8	2.3595
	1205	6110	l48s.GTTCCAATAT-ACAATTCTGC.HLGTMDSXY_R1	7	2.06457
	1205	6248	l48s.GTTCCAATAT-ACAATTCTGC.HLGTMDSXY_R1	7	2.06457
	1205	6451	l48s.GTTCCAATAT-ACAATTCTGC.HLGTMDSXY_R1	3	0.884814
	1205	6526	l48s.GTTCCAATAT-ACAATTCTGC.HLGTMDSXY_R1	6	1.76963
[truncated: 15,857 more rows]
