# Supplementary material for: Characterization of non-standard viral genomes during arenavirus infections identifies prominent S RNA intergenic region deletions
Source: mBio. 2024 Sep 11;15(10):e01612-24. doi: 10.1128/mbio.01612-24 (PMC11481572; doi:10.1128/mbio.01612-24)
Supplement: Table S4 — S RNA IGR-delVG species. [file mbio.01612-24-s0003.xlsx]

## Sheet: Sheet1
Table S4: S RNA IGR delVG Species
delVG Species	Shared DelVG Sequence
1526_1613	5’...UUGUAGUUGU/GGAGAGUCAGGG...3’
1544_1613	5’...UUAAGGUGCCU/GGAGAGUCAGGG...3’
1559_1621	5’...UGUAAAAACCGUC/AGGGAGGCCC...3’
1560_1613	5’...AAAAACCGUCU/GGAGAGUCAGGGA...3’
1572_1613	5’...GAAAAGACGCU/GGAGAGUCAGG...3’
1592_1634	5’...GCGCCUCCCUGA/GGGUCUUAGA...3’
*Species are named by the 5’ junction point and 3’ junction point.
**Junction is indicated by /
