# Supplementary material for: Characterization of non-standard viral genomes during arenavirus infections identifies prominent S RNA intergenic region deletions
Source: mBio. 2024 Sep 11;15(10):e01612-24. doi: 10.1128/mbio.01612-24 (PMC11481572; doi:10.1128/mbio.01612-24)
Supplement: Table S5 — Sanger sequencing of S RNA IGR-delVG RT-PCR bands. [file mbio.01612-24-s0004.xlsx]

## Sheet: Sheet1
Table S5. Sanger Sequencing of S RNA IGR-DelVG RT-PCR Bands
Cut Band	Sanger Sequence
Top (Genomic)	NNNNNNNNNGGGCGATTGGGCCCGACGTCGCATGCTCCCGGCCGCCATGGCGGCCGCGGGAATTCGATTGAGATGTTGAGGAAGGATTACATAAAGAGGCAGGGGAGTACCCCCCTAGCATTGATGGACCCTCTGATGTTTTCCACATCTGCATATCTAGTCAGCATCTTCCTGCACCTTGTCAAAATACCAACACACAGGCACATAAAAGGTGGCTCATGTCCAAAGCCACACCGATTAACCAACAAAGGAATTTGTAGTTGTGGTGCATTTAAGGTGCCTGGTGTAAAAACCGTCTGGAAAAGACGCTGAAGAACAGCGCCTCCCTGACTCTCCACCTCGAAAGAGGTGGAGAGTCAGGGAGGCCCAGAGGGTCTTAGAGTGTCACAACATTTGGGC…
Bottom (delVG)	NNNNNNNNNGGNCGATTGGGNCCGACGTCCGCATGCTNNNGGCCGCCATGGCGGCCGCGGGAATTCGATTGAGATGTTGAGGAAGGATTACATAAAGAGGCAGGGGAGTACCCCCCTAGCATTGATGGACCTTCTGATGTTTTCCACATCTGCATATCTAGTCAGCATCTTCCTGCACCTTGTCAAAATACCAACACACAGGCACATAAAAGGTGGCTCATGTCCAAAGCCACACCGATTAACCAACAAAGGAATTTGTAGTTGTGGTGCATTTAAGGTGCCTGGTGTAAAAACCGTCTGGAGAGTCAGGGAGGCCCAGAGGGTCTTAGAGTGTCACAACATTTGGGCAATCACTAGTGAATTCGCGGCCGCCTGCAGGTCGACCATATGGGAGAGCTC…
