# Supplementary material for: Characterization of non-standard viral genomes during arenavirus infections identifies prominent S RNA intergenic region deletions
Source: mBio. 2024 Sep 11;15(10):e01612-24. doi: 10.1128/mbio.01612-24 (PMC11481572; doi:10.1128/mbio.01612-24)
Supplement: Table S6 — PCR primers. [file mbio.01612-24-s0005.xlsx]

## Sheet: Sheet1
Table S6:
	Primer Name:	Primer Sequence:
	S RNA	F: CGCTGGCCTGGGTGAGT
		R: ATGGGAAAACACAACAATTGATCTC
	MG GPC Gene	F: GGAATTTGTAGTTGTGGTGCATTT
		R: CACAACGAGGACTACACCATC
	MG Genomic RNA	F: CTCTAGATCAACTGGGTGTCAG
		R: AGGCAGAGCCTCAAACATT
	IL29	F: CGCCTTGGAAGAGTCACTCA
		R: GAAGCCTCAGGTCCCAATTC
	IFNB1	F: GTCAGAGTGGAAATCCTAAG
		R: ACAGCATCTGCTGGTTGAAG
	IGR delVG PCR	F: GGAATTTGTAGTTGTGGTGCATTT
		R: GCCCAAATGTTGTGACACTCTA
	Beta-Actin	F: AGGTGACAGCATTGCTTCTG
		R: GCTGCCTCAACACCTCAAC
	GAPDH	F: CTCCCACTCTTCCACCTTCG
		R: CCACCACCCTGTTGCTGTAG
	Taqman S IGR Primers	F: CCACACCGATTAACCAACAAAG
		R: TGTGACACTCTAAGACCCTCTG
	GPC Gene Probe	5’ FAM-TTGTGGTGCATTTAAGGTGCCTGG-Iowa Black 3’
	delVG 1572_1613 Probe	5’ Cy5-GGAAAAGACGCTGGAGAGTCAG-Iowa Black 3’
